# Supplementary material for: Aligning the unalignable: bacteriophage whole genome alignments
Source: BMC Bioinformatics. 2016 Jan 13;17:30. doi: 10.1186/s12859-015-0869-5 (PMC4711071; doi:10.1186/s12859-015-0869-5)
Supplement: Additional file 1 — Regions in which gapless alignments predicted by Alpha are contested by Clustal Omega, T-Coffee or Muscle. (ZIP 32 kb) [file 12859_2015_869_MOESM1_ESM.zip]

Archive with 9 entries (9 files):
- README
- Region1_U2[1869-2931]_Myco6_Myco30
- Region2_U2[6932-7965]_Myco6_Myco30
- Region3_U2[10982-11518]_Myco6_Myco30
- Region4_U2[11521-12378]_Myco6_Myco30
- Region5_U2[17171-18327]_Myco6
- Region6_U2[76-263]_Myco30
- Region7_85[23847-24292]_Staph6
- Region8_85[35337-35536]_Staph6
