# Supplementary material for: Aligning the unalignable: bacteriophage whole genome alignments
Source: BMC Bioinformatics. 2016 Jan 13;17:30. doi: 10.1186/s12859-015-0869-5 (PMC4711071; doi:10.1186/s12859-015-0869-5)
Supplement: Additional file 1 — Regions in which gapless alignments predicted by Alpha are contested by Clustal Omega, T-Coffee or Muscle. (ZIP 32 kb) [file 12859_2015_869_MOESM1_ESM.zip › README]

Contents of the files

Each file is a plain text containing details on a region, followed by sequence alignments.
It thus should be opened with a monospaced font for the alignments to be readable.

Each region is described by bacteriophage U2 (AY500152) Genbank positions  
for datasets Myco6 and Myco30; and bacteriophage 85 (AY500152) Genbank positions  
for datasets Staph6. These positions are followed by the corresponding positions in datasets Myco6 and Staph6.

The number of DNA alignments in the file is given, together with the DNA
reference sequence(s) of the region.

If tblastx was used to judge the alignment, then we give the corresponding protein alignments, and the annotation. The gapped DNA alignments follow.
