# Supplementary material for: Aligning the unalignable: bacteriophage whole genome alignments
Source: BMC Bioinformatics. 2016 Jan 13;17:30. doi: 10.1186/s12859-015-0869-5 (PMC4711071; doi:10.1186/s12859-015-0869-5)
Supplement: Additional file 1 — Regions in which gapless alignments predicted by Alpha are contested by Clustal Omega, T-Coffee or Muscle. (ZIP 32 kb) [file 12859_2015_869_MOESM1_ESM.zip › Region1_U2[1869-2931]_Myco6_Myco30]

Region: U2[1869-2931]  (Myco6 coordinates --> U2[1794-2856])

Gapped nucleotide alignements: 2 alignments by Muscle

---------------
Reference sequences

>gb|AY500152.1|:1869-2931 Mycobacteriophage U2, complete genome
ACGAGAGGCCGGTATGACCGTCACGATCACCGCCGACGTCCGCGACGTCACCGGTCAGCCCGACAATCAG
CAGTGGGTGTTCTCGACCGTGCTCCGACAGCAGGACGGCTCGATCATCACCCAGAAGCAGGTCCGGGTAA
ACCCGGTGGACGGAGCACTGAGCGTAGAGCTGGAACCCGGCTTCGCGATCGTCGTCTACGGCGAGTACCG
CTGGTTCATCGAGGTGCCGGAAGAGGACTCCTCGCTGTGGCCGCTGATCGCTTCGTCGGTCGCGTTCCCG
CCGGACTCCACCGCCGACCTGATCGCCGACACGATCAACGGTTACCTAGACCTGCACCCGCCGTCAGCGG
ACTGGGACGGGCTGATCAACGTGCCGTCCGAGTTCCCGCCGTCTGCGCACGACCACGTCGCCGCGGATGT
CACCGACCTCGATGCCGCGATCGCGGACTACCTGGCCGACAACCCGCCGGAGTCGAGCTCCGTGGCGTGG
GACGACGTCACCGGTAAGCCGACGACGTTCACCCCGAGCACGCACACCCACTCGATCGCCAATGTCACCG
GGCTACAGACCGCTCTCGACGAGAAGCTGGACGAGGCCGCGGTGGACGCGCGGGTGGCTGTCGGTACCGC
GGCGCTGGTCGACTCGGCACCGGCGACGCTGGACACGCTCAAAGAGCTGGCCGCAGCGCTGGGCGATGAC
CCGAACTTCGCTACCACGGTCGCCTCGCAGATCGGCGCGAAAGCCGACAAGACCACCACGATCACCGCGG
GTACCGGCTTGACCGGCGGCGGGGATCTGTCATCGAACCGGACGCTGAACGTCTCGTTCGGGACGTCGTC
TACGACCGCGTGCGTCGGTAACGACTCCCGGCTGTCTAACACCCGCACCCCGACCGACGGATCGGTGACC
AACGCCAAAGTCGCTTCCGGGGCGGGTATCGCGCTGTCGAAGCTGGCTACCGGCTACGTCGCCGGCTCGG
ACAACTCCGGTGCCCGGACGCTGACGATCTGGGTCGGGACCGAGGCGCAGTACACCGCGATCGGCACAAA
AGACTCGAACACT

>gi|354996950|gb|JN699000.1|:2367-3429 Mycobacterium phage BillKnuckles, complete genome
ACGAGAGGCCGGTATGACCGTCACGATCACCGCCGACGTCCGCGACGTCACCGGTCAGCCCGACAACCAGCAGTGGGTGT
TCTCGACCGTGCTCCGCCAGCAGGATGGCTCGATCCTCACCCAGAAGCAGGTCCGGGTAAACCCGGTGGACGGCGCGCTG
AGCGTAGAGCTGGAACCCGGCTTCGCGATCGTCGTCTACGGCGAGTACCGCTGGTTCATCGAGGTGCCCGAGACCGACGC
CGGTCTGTGGGGTCTGATCGCCACCTCGGTAGCGGTCCCTCCGGACACCTCCGCTGAACTGCTCGCTGACGCTGTCAACG
GCTACCTCGACGCGAACCCGCCGTCAGCGGACTGGGACGCGTTGTCGAACGTCCCGTCCGAGTTCCCGCCGTCTGCGCAC
GACCACGTCGCCGCGGATGTCACCGACCTCGACTCGGCTATCGCAGCGTACCTGGTCTCGAACCCGCCCGAGGCAGGCTC
GGTGGCCTGGGACGACATCGACGACAAGCCGTCGACGTTCACCCCGAGCTCGCACACCCACTCGATCGCTAACGTCACCG
GTCTCCAGGACGCTCTCGACGAGAAGCTCGACGAGGCCGAGGTAGATGCCCGGGTGTCTCTCGGCACCGCCGCGCTGGTC
GACTCGGCCCCGGCGACGCTGGACACGCTCAACGAGCTGGCCGCGGCGCTGGGCGATGACCCGAACTTCGCGACCACGGT
CGCCTCGCAGATCGGCGCGAAAGCCGACAAGACCACCACGATCACCGCGGGTACCGGCTTGACCGGCGGCGGGGATCTGT
CCGCGAGCCGGACGCTGAACGTCGCCTATGGCACCACCGCGGGCACCGCGGCGCAAGGCAACGACTCCCGGTTGTCGAAC
ACCCGCACCCCGACCGACGGATCGGTGACCAACGCCAAAGTCGCTTCCGGCGCGGGTATCGCGCTGTCGAAGCTGGCTAC
CGGCTACGTCGCCGGCTCGGACAACTCCGGTGCCCGGACGCTGACGATCTGGGTCGGGACCGAGGCGCAGTACACCGCGA
TCGGCACAAAAGACTCGAACACT

---------------
tblastx results

Score			Expect	Identities		Positives		Gaps 		Frame
727 bits(1619)	0.0		312/354(88%)	334/354(94%)	0/354(0%) 	+2/+2

Query  2     REAGMTVTITADVRDVTGQPDNQQWVFSTVLRQQDGSIITQKQVRVNPVDGALSVELEPG  181
             REAGMTVTITADVRDVTGQPDNQQWVFSTVLRQQDGSI+TQKQVRVNPVDGALSVELEPG
Sbjct  2     REAGMTVTITADVRDVTGQPDNQQWVFSTVLRQQDGSILTQKQVRVNPVDGALSVELEPG  181

Query  182   FAIVVYGEYRWFIEVPEEDSSLWPLIASSVAFPPDSTADLIADTINGYLDLHPPSADWDG  361
             FAIVVYGEYRWFIEVPE D+ LW LIA+SVA PPD++A+L+AD +NGYLD +PPSADWD 
Sbjct  182   FAIVVYGEYRWFIEVPETDAGLWGLIATSVAVPPDTSAELLADAVNGYLDANPPSADWDA  361

Query  362   LINVPSEFPPSAHDHVAADVTDLDAAIADYLADNPPESSSVAWDDVTGKPTTFTPSTHTH  541
             L NVPSEFPPSAHDHVAADVTDLD+AIA YL  NPPE+ SVAWDD+  KP+TFTPS+HTH
Sbjct  362   LSNVPSEFPPSAHDHVAADVTDLDSAIAAYLVSNPPEAGSVAWDDIDDKPSTFTPSSHTH  541

Query  542   SIANVTGLQTALDEKLDEAAVDARVAVGTAALVDSAPATLDTLKELAAALGDDPNFATTV  721
             SIANVTGLQ ALDEKLDEA VDARV++GTAALVDSAPATLDTL ELAAALGDDPNFATTV
Sbjct  542   SIANVTGLQDALDEKLDEAEVDARVSLGTAALVDSAPATLDTLNELAAALGDDPNFATTV  721

Query  722   ASQIGAKADKTTTITAGTGLTGGGDLSSNRTLNVSFGTSSTTACVGNDSRLSNTRTPTDG  901
             ASQIGAKADKTTTITAGTGLTGGGDLS++RTLNV++GT++ TA  GNDSRLSNTRTPTDG
Sbjct  722   ASQIGAKADKTTTITAGTGLTGGGDLSASRTLNVAYGTTAGTAAQGNDSRLSNTRTPTDG  901

Query  902   SVTNAKVASGAGIALSKLATGYVAGSDNSGARTLTIWVGTEAQYTAIGTKDSNT  1063
             SVTNAKVASGAGIALSKLATGYVAGSDNSGARTLTIWVGTEAQYTAIGTKDSNT
Sbjct  902   SVTNAKVASGAGIALSKLATGYVAGSDNSGARTLTIWVGTEAQYTAIGTKDSNT  1063


Query length: 1063
Annotation in range 14-1063 (98 %)

>gi|157786397|ref|YP_001491574.1|:1-350 Tail fiber-like protein [Mycobacterium phage U2]
MTVTITADVRDVTGQPDNQQWVFSTVLRQQDGSIITQKQVRVNPVDGALSVELEPGFAIVVYGEYRWFIEVPEEDSSLWP
LIASSVAFPPDSTADLIADTINGYLDLHPPSADWDGLINVPSEFPPSAHDHVAADVTDLDAAIADYLADNPPESSSVAWD
DVTGKPTTFTPSTHTHSIANVTGLQTALDEKLDEAAVDARVAVGTAALVDSAPATLDTLKELAAALGDDPNFATTVASQI
GAKADKTTTITAGTGLTGGGDLSSNRTLNVSFGTSSTTACVGNDSRLSNTRTPTDGSVTNAKVASGAGIALSKLATGYVA
GSDNSGARTLTIWVGTEAQYTAIGTKDSNT

---------------
Gapped alignments                        
                                      
MUSCLE (3.8) multiple sequence alignment (2 gaps in the 15th block)


gb|JN660814.1|:2031-3094      ACGAGAGGCCGGTATGACCGTCACGATCACCGCCGACGTCCGCGACGTCACCGGTCAGCC
gb|JN572689.1|:2312-3375      ACGAGAGGCCGGTATGACCGTCACGATCACCGCCGACGTCCGCGACGTCACCGGTCAGCC
gb|KP027205.1|:2478-3541      ACGAGAGGCCGGTATGACCGTCACGATCACCGCCGACGTCCGCGACGTCACCGGTCAGCC
gb|JN699000.1|:2292-3355      ACGAGAGGCCGGTATGACCGTCACGATCACCGCCGACGTCCGCGACGTCACCGGTCAGCC
gb|AY500152.1|:1794-2857      ACGAGAGGCCGGTATGACCGTCACGATCACCGCCGACGTCCGCGACGTCACCGGTCAGCC
gb|EU744252.1|:2333-3396      ACGAGAGGCCGGTATGACCGTCACGATCACCGCCGACGTCCGCGACGTCACCGGTCAGCC
                              ************************************************************

gb|JN660814.1|:2031-3094      CGACAACCAGCAGTGGGTGTTCTCGACCGTGCTCCGACAGCAGGACGGCTCGATCCTCAC
gb|JN572689.1|:2312-3375      CGACAACCAGCAGTGGGTGTTCTCGACCGTGCTCCGCCAGCAGGATGGCTCGATCCTCAC
gb|KP027205.1|:2478-3541      CGATAACCAGCAGTGGGTGTTCTCGACCGTGCTCCGCCAGCAGGATGGCTCGATCCTCAC
gb|JN699000.1|:2292-3355      CGACAACCAGCAGTGGGTGTTCTCGACCGTGCTCCGCCAGCAGGATGGCTCGATCCTCAC
gb|AY500152.1|:1794-2857      CGACAATCAGCAGTGGGTGTTCTCGACCGTGCTCCGACAGCAGGACGGCTCGATCATCAC
gb|EU744252.1|:2333-3396      CGACAACCAGCAGTGGGTGTTCTCGACCGTGCTCCGGCAGCAGGACGGCTCGATCCTCAC
                              *** ** ***************************** ******** ********* ****

gb|JN660814.1|:2031-3094      CCAGAAGCAGGTCCGGGTAAACCCGGTGGACGGCGCACTGAGCGTAGAGCTGGAACCCGG
gb|JN572689.1|:2312-3375      CCAGAAGCAGGTCCGGGTAAACCCGGTGGACGGTGCGCTGAGCGTAGAGCTGGAACCCGG
gb|KP027205.1|:2478-3541      CCAGAAGCAGGTCCGGGTAAACCCGGTGGACGGCGCGCTGAGCGTAGAGCTGGAACCCGG
gb|JN699000.1|:2292-3355      CCAGAAGCAGGTCCGGGTAAACCCGGTGGACGGCGCGCTGAGCGTAGAGCTGGAACCCGG
gb|AY500152.1|:1794-2857      CCAGAAGCAGGTCCGGGTAAACCCGGTGGACGGAGCACTGAGCGTAGAGCTGGAACCCGG
gb|EU744252.1|:2333-3396      CCAGAAGCAGGTCCGGGTAAACCCGGTGGACGGCGCACTGAGCGTAGAGCTGGAACCCGG
                              ********************************* ** ***********************

gb|JN660814.1|:2031-3094      CTTCGCGATCGTCGTCTACGGCGAGTACCGCTGGTTCATCGAGGTGCCGGAAGAGGACTC
gb|JN572689.1|:2312-3375      CTTCGCGATCGTCGTCTACGGCGAGTACCGCTGGTTCATCGAGGTGCCCGAGACCGACGC
gb|KP027205.1|:2478-3541      CTTCGCGATCGTCGTCTACGGCGAGTACCGCTGGTTCATCGAGGTGCCCGAGACCGACGC
gb|JN699000.1|:2292-3355      CTTCGCGATCGTCGTCTACGGCGAGTACCGCTGGTTCATCGAGGTGCCCGAGACCGACGC
gb|AY500152.1|:1794-2857      CTTCGCGATCGTCGTCTACGGCGAGTACCGCTGGTTCATCGAGGTGCCGGAAGAGGACTC
gb|EU744252.1|:2333-3396      CTTCGCGATCGTCGTCTACGGCGAGTACCGCTGGTTCATCGAGGTGCCGGAAGAGGACTC
                              ************************************************ **    *** *

gb|JN660814.1|:2031-3094      CCCGCTGTGGCCGCTGATCGCTTCGTCGGTCGCGTTCCCGCCGGACTCCACCGCCGACCT
gb|JN572689.1|:2312-3375      CGAGCTGTGGCCGCTCATCGCCACCTCGGTCGCGGTCCCTCCGGACACCTCCGCTGAACT
gb|KP027205.1|:2478-3541      CGGTCTGTGGGGCCTGATCGCCACCTCGGTAGCGGTCCCTCCGGACACCTCCGCTGAACT
gb|JN699000.1|:2292-3355      CGGTCTGTGGGGTCTGATCGCCACCTCGGTAGCGGTCCCTCCGGACACCTCCGCTGAACT
gb|AY500152.1|:1794-2857      CTCGCTGTGGCCGCTGATCGCTTCGTCGGTCGCGTTCCCGCCGGACTCCACCGCCGACCT
gb|EU744252.1|:2333-3396      CTCGCTGTGGCCGCTGATCGCTTCGTCGGTCGCGTTCCCGCCGGACTCCACCGCCGACCT
                              *   ******   ** *****  * ***** *** **** ****** ** **** ** **

gb|JN660814.1|:2031-3094      GATCGCCGACACGATCAACGGTTACCTCGACCTGCACCCGCCAGCAGCGGACTGGGACGG
gb|JN572689.1|:2312-3375      GCTCGCTGACGCTGTCAACGGCTACCTCGACGCGAACCCGCCGTCAGCGGACTGGGACGC
gb|KP027205.1|:2478-3541      GCTCGCTGACGCTGTCAACGGCTACCTCGACGCGAACCCGCCGTCAGCGGACTGGGACGC
gb|JN699000.1|:2292-3355      GCTCGCTGACGCTGTCAACGGCTACCTCGACGCGAACCCGCCGTCAGCGGACTGGGACGC
gb|AY500152.1|:1794-2857      GATCGCCGACACGATCAACGGTTACCTAGACCTGCACCCGCCGTCAGCGGACTGGGACGG
gb|EU744252.1|:2333-3396      GATCGCCGACACGATCAACGGTTACCTAGACCTGCACCCGCCGTCAGCGGACTGGGACGG
                              * **** *** *  ******* ***** ***  * *******  *************** 

gb|JN660814.1|:2031-3094      GCTGATCGACGTACCGTCCGAGTTCCCGCCCGAGGCCCACACGCACACCGCCGAGGACAT
gb|JN572689.1|:2312-3375      GTTGTCGAACGTCCCGTCCGAGTTCCCACCGGAGGCGCACGAGCACGTCGCCGCGGATGT
gb|KP027205.1|:2478-3541      GTTGTCGAACGTCCCGTCCGAGTTCCCACCGGAGGCGCACGACCACGTCGCCGCGGATGT
gb|JN699000.1|:2292-3355      GTTGTCGAACGTCCCGTCCGAGTTCCCGCCGTCTGCGCACGACCACGTCGCCGCGGATGT
gb|AY500152.1|:1794-2857      GCTGATCAACGTGCCGTCCGAGTTCCCGCCGTCTGCGCACGACCACGTCGCCGCGGATGT
gb|EU744252.1|:2333-3396      GCTGATCAACGTGCCGTCCGAGTTCCCGCCGTCTGCGCACGACCACGTCGCCGCGGATGT
                              * **    **** ************** **    ** ***   ***  ***** ***  *

gb|JN660814.1|:2031-3094      CACCGACCTCGATGCCGCGATCGCGGACTACCTGGCCGACAACCCGCCGGAGTCGAGCTC
gb|JN572689.1|:2312-3375      CACCGACCTCGACTCGGCTATCGCCGCGTACCTGGCCTCGAACCCGCCCGAGGCAGGCTC
gb|KP027205.1|:2478-3541      CACCGACCTCGACTCGGCTATCGCCGCGTACCTGGTCTCGAACCCGCCCGAGGCAGGCTC
gb|JN699000.1|:2292-3355      CACCGACCTCGACTCGGCTATCGCAGCGTACCTGGTCTCGAACCCGCCCGAGGCAGGCTC
gb|AY500152.1|:1794-2857      CACCGACCTCGATGCCGCGATCGCGGACTACCTGGCCGACAACCCGCCGGAGTCGAGCTC
gb|EU744252.1|:2333-3396      CACCGACCTCGACTCGGCTATCGCCGCGTACCTGGTCTCGAACCCGCCCGAGGCAGGCTC
                              ************  * ** ***** *  ******* *   ******** *** *  ****

gb|JN660814.1|:2031-3094      CGTGGCGTGGGACGACGTCACCGGTAAGCCGACGACGTTCACCCCGAGCACGCACACCCA
gb|JN572689.1|:2312-3375      GGTGTCCTGGGACGACATCGACGACAAGCCGTCGACGTTCACCCCGAGCTCGCACACCCA
gb|KP027205.1|:2478-3541      GGTGGCATGGGACGACGTCACCGACAAGCCGTCGACGTTCACCCCGAGCTCGCACACCCA
gb|JN699000.1|:2292-3355      GGTGGCCTGGGACGACATCGACGACAAGCCGTCGACGTTCACCCCGAGCTCGCACACCCA
gb|AY500152.1|:1794-2857      CGTGGCGTGGGACGACGTCACCGGTAAGCCGACGACGTTCACCCCGAGCACGCACACCCA
gb|EU744252.1|:2333-3396      GGTGTCCTGGGACGACATCGACGACAAGCCGTCGACGTTCACCCCGAGCTCGCACACCCA
                               *** * ********* **  **  ****** ***************** **********

gb|JN660814.1|:2031-3094      CTCGATCGCCAACGTCACCGGTCTCCAGGACGCTCTCGACGAGAAGCTTGACGAGGACGC
gb|JN572689.1|:2312-3375      CTCGATCGCTAACGTCACCGGTCTCCAGGACGCTCTCGACGAGAAGCTCGACGAGGCCGC
gb|KP027205.1|:2478-3541      CTCGATCGCTAACGTCACCGGTCTCCAGGACGCGATCGACGAGAAGCTCGACGAGGCCGC
gb|JN699000.1|:2292-3355      CTCGATCGCTAACGTCACCGGTCTCCAGGACGCTCTCGACGAGAAGCTCGACGAGGCCGA
gb|AY500152.1|:1794-2857      CTCGATCGCCAATGTCACCGGGCTACAGACCGCTCTCGACGAGAAGCTGGACGAGGCCGC
gb|EU744252.1|:2333-3396      CTCGATCGCTAACGTCACCGGTCTCCAGGACGCTCTCGACGAGAAGCTCGACGAGACCGC
                              ********* ** ******** ** ***  ***  ************* ******  ** 

gb|JN660814.1|:2031-3094      GGTGGACGCGCGGGTGGCTGTCGGTACCGCGGCGCTGGTTGACTCGGCACCGGACACGCT
gb|JN572689.1|:2312-3375      GGTGGACGCACGGGTGGCTCTCGGCACGGCCGCGCTGGTCGACTCGGCACCGGAAACGCT
gb|KP027205.1|:2478-3541      GGTGGACGCCCGGGTGGCTCTCGGCACCGCCGCGCTGGTCGACTCGGCACCGGCGACGCT
gb|JN699000.1|:2292-3355      GGTAGATGCCCGGGTGTCTCTCGGCACCGCCGCGCTGGTCGACTCGGCCCCGGCGACGCT
gb|AY500152.1|:1794-2857      GGTGGACGCGCGGGTGGCTGTCGGTACCGCGGCGCTGGTCGACTCGGCACCGGCGACGCT
gb|EU744252.1|:2333-3396      GGTGGACGCCCGGGTGTCTCTCGGCACCGCCGCGCTGGTCGACTCGGCACCGGAAACGCT
                              *** ** ** ****** ** **** ** ** ******** ******** ****  *****

gb|JN660814.1|:2031-3094      GAACACGCTCAACGAGCTGGCCGCGGCACTGGGCGATGATCCGAACTTCGCCGCCACGGT
gb|JN572689.1|:2312-3375      GAACACGCTCAACGAGCTGGCCGCAGCGCTGGGTGATGACCCGAACTTCGCCACCACGGT
gb|KP027205.1|:2478-3541      GGACACGCTCAACGAGCTGGCCGCGGCGCTGGGCGATGACCCGAACTTCGCGACCACGGT
gb|JN699000.1|:2292-3355      GGACACGCTCAACGAGCTGGCCGCGGCGCTGGGCGATGACCCGAACTTCGCGACCACGGT
gb|AY500152.1|:1794-2857      GGACACGCTCAAAGAGCTGGCCGCAGCGCTGGGCGATGACCCGAACTTCGCTACCACGGT
gb|EU744252.1|:2333-3396      GAACACGCTCAGCGAGCTGGCCGCGGCGCTGGGCGATAACCCGAACTTCGCTACCACGGT
                              * *********  *********** ** ***** *** * ***********  *******

gb|JN660814.1|:2031-3094      GGCGTCGCAGATCGGTACGAAAGCCGACAAGGCCCGCACGATCACCGCGGGCACCGGCCT
gb|JN572689.1|:2312-3375      CGCCTCCCAGATCGGCGCGAAAGCCGACAAAGACACCACGATCACCGCGGGTACCGGCTT
gb|KP027205.1|:2478-3541      CGCCGGTCAGATCGGCGCGAAAGCCGACAAGACCACCACGATCACCGCGGGTACCGGCTT
gb|JN699000.1|:2292-3355      CGCCTCGCAGATCGGCGCGAAAGCCGACAAGACCACCACGATCACCGCGGGTACCGGCTT
gb|AY500152.1|:1794-2857      CGCCTCGCAGATCGGCGCGAAAGCCGACAAGACCACCACGATCACCGCGGGTACCGGCTT
gb|EU744252.1|:2333-3396      CGCCGGTCAGATCGGCGCGAAAGCCGACAAGACCACCACGATCACCGCGGGTACCGGCTT
                               **    ********  *************   *  *************** ****** *

gb|JN660814.1|:2031-3094      CACCGGCGGCGGCGACCTGACCGCCGACCGGACGCTGTCTGTCTCGTTCGGAACGTCGTC
gb|JN572689.1|:2312-3375      GACCGGCGGCGGGGATCTGTCCGCGAGCCGGACGCTGAACGTCTCGTTCGGGACGTCGTC
gb|KP027205.1|:2478-3541      GACCGGCGGCGGGGATCTGTCCGCGAACCGGACACTGAACGTCGCCTACGGCACCACCGC
gb|JN699000.1|:2292-3355      GACCGGCGGCGGGGATCTGTCCGCGAGCCGGACGCTGAACGTCGCCTATGGCACCACCGC
gb|AY500152.1|:1794-2857      GACCGGCGGCGGGGATCTGTCATCGAACCGGACGCTGAACGTCTCGTTCGGGACGTCGTC
gb|EU744252.1|:2333-3396      GACCGGCGGCGGGGATCTGTCCGCGAGCCGGACACTGAACGTCTCGTTCGGGACGTCGTC
                               *********** ** *** *  *   ****** ***   *** * *  ** **  *  *

gb|JN660814.1|:2031-3094      GACGACCGCGTGCGT-CGGTAACGACTCCCGGCTGTCGAACACCCGCACCCCGACCGACG
gb|JN572689.1|:2312-3375      GACGACCGCGTGCGT-CGGTAACGACTCCAGGTTGTCGAACACCCGCACCCCGACGGACG
gb|KP027205.1|:2478-3541      GGGCACCGCG-GCGCAAGGCAACGACTCCCGGCTGTCGGACACCCGCACCCCGACCGACG
gb|JN699000.1|:2292-3355      GGGCACCGCG-GCGCAAGGCAACGACTCCCGGTTGTCGAACACCCGCACCCCGACCGACG
gb|AY500152.1|:1794-2857      TACGACCGCGTGCGT-CGGTAACGACTCCCGGCTGTCTAACACCCGCACCCCGACCGACG
gb|EU744252.1|:2333-3396      TACGACCGCGTGCGT-CGGTAACGACTCCCGGTTGTCGGACACCCGCACCCCGACCGACG
                                  ****** ***   ** ********* ** ****  **************** ****

gb|JN660814.1|:2031-3094      GTTCGGTGACCAACGCCAAGGTCGCATCCGGCGCGGCGATCGCGCTGTCAAAGCTGGCGA
gb|JN572689.1|:2312-3375      GATCGGTGACCAACGCCAAAGTCGCTTCCGGCGCGGGTATCGCGCTGTCGAAGCTGGCTA
gb|KP027205.1|:2478-3541      GATCGGTGACCAACGCCAAAGTCGCTTCCGGGGCGGATATCGCGCTGTCGAAGCTGGCTA
gb|JN699000.1|:2292-3355      GATCGGTGACCAACGCCAAAGTCGCTTCCGGCGCGGGTATCGCGCTGTCGAAGCTGGCTA
gb|AY500152.1|:1794-2857      GATCGGTGACCAACGCCAAAGTCGCTTCCGGGGCGGGTATCGCGCTGTCGAAGCTGGCTA
gb|EU744252.1|:2333-3396      GATCGGTGACCAACGCCAAAGTCGCTTCCGGTGCGGGTATCGCGCTGTCGAAGCTAGCCA
                              * ***************** ***** ***** ****  *********** ***** ** *

gb|JN660814.1|:2031-3094      CCGGCTACGTCGCCGGCTCGGACAACTCCGGTGCCCGGACGCTGACGATCTGGGTCGGGA
gb|JN572689.1|:2312-3375      CCGGCTACGTCGCCGGCTCGGACAACTCCGGTGCCCGGACGCTGACGATCTGGGTCGGGA
gb|KP027205.1|:2478-3541      CCGGCTACGTCGCCGGCTCGGACAACTCCGGTGCCCGGACGCTGACTATCTGGGTCGGGA
gb|JN699000.1|:2292-3355      CCGGCTACGTCGCCGGCTCGGACAACTCCGGTGCCCGGACGCTGACGATCTGGGTCGGGA
gb|AY500152.1|:1794-2857      CCGGCTACGTCGCCGGCTCGGACAACTCCGGTGCCCGGACGCTGACGATCTGGGTCGGGA
gb|EU744252.1|:2333-3396      CCGGCTACGTCGCCGGCTCGGACAACTCCGGTGCCCGGACGCTGACTATCTGGGTCGGGA
                              ********************************************** *************

gb|JN660814.1|:2031-3094      CCGAGGCGCAGTACGCCGCGATCGGCACCAAAGACTCGAACACT
gb|JN572689.1|:2312-3375      CCGAGGCGCAGTACACCGCGATCGGCACAAAAGACTCGAACACT
gb|KP027205.1|:2478-3541      CCGAGGCGCAGTACAACGCGATCGGCACAAAAGACTCGAACACT
gb|JN699000.1|:2292-3355      CCGAGGCGCAGTACACCGCGATCGGCACAAAAGACTCGAACACT
gb|AY500152.1|:1794-2857      CCGAGGCGCAGTACACCGCGATCGGCACAAAAGACTCGAACACT
gb|EU744252.1|:2333-3396      CCGAGGCGCAGTACACCGCGATCGGCACAAAAGACTCGAACACT
                              **************  ************ ***************

MUSCLE (3.8) multiple sequence alignment (2 gaps in the 14th and 15th blocs)

gi|190610591|gb|EU744252.1|      ACGAGAGGCCGGTATGACCGTCACGATCACCGCCGACGTCCGCGACGTCACCGGTCAGCC
gi|601130781|gb|KJ194585.1|      ACGAGAGGCCGGTATGACCGTCACGATCACCGCCGACGTCCGCGACGTCACCGGTCAGCC
gi|190610226|gb|EU744248.1|      ACGAGAGGCCGGTATGACCGTCACGATCACCGCCGACGTCCGCGACGTCACCGGTCAGCC
gi|40769313|gb|AY500152.1|       ACGAGAGGCCGGTATGACCGTCACGATCACCGCCGACGTCCGCGACGTCACCGGTCAGCC
gi|339784595|gb|JF937108.1|      ACGAGAGGCCGGTATGACCGTCACGATCACCGCCGACGTCCGCGACGTCACCGGTCAGCC
gi|339751863|gb|JF957057.1|      ACGAGAGGCCGGTATGACCGTCACGATCACCGCCGACGTCCGCGACGTCACCGGTCAGCC
gi|347450202|gb|JN660814.1|      ACGAGAGGCCGGTATGACCGTCACGATCACCGCCGACGTCCGCGACGTCACCGGTCAGCC
gi|339784791|gb|JF937110.1|      ACGAGAGGCCGGTATGACCGTCACGATCACCGCCGACGTCCGCGACGTCACCGGTCAGCC
gi|282721277|gb|GU247132.1|      ACGAGAGGCCGGTATGACCGTCACGATCACCGCCGACGTCCGCGACGTCACCGGTCAGCC
gi|339753554|gb|JN153085.1|      ACGAGAGGCCGGTATGACCGTCACGATCACCGCCGACGTCCGCGACGTCACCGGTCAGCC
gi|40769414|gb|AY500153.1|       ACGAGAGGCCGGTATGACCGTCACGATCACCGCCGACGTCCGCGACGTCACCGGTCAGCC
gi|735999856|gb|KP027204.1|      ACGAGAGGCCGGTATGACCGTCACGATCACCGCCGACGTCCGCGACGTCACCGGTCAGCC
gi|530339880|gb|KF024726.1|      ACGAGAGGCCGGTATGACCGTCACGATCACCGCCGACGTCCGCGACGTCACCGGTCAGCC
gi|339784012|gb|JF937103.1|      ACGAGAGGCCGGTATGACCGTCACGATCACCGCCGACGTCCGCGACGTCACCGGTCAGCC
gi|746947082|gb|KP027205.1|      ACGAGAGGCCGGTATGACCGTCACGATCACCGCCGACGTCCGCGACGTCACCGGTCAGCC
gi|354996950|gb|JN699000.1|      ACGAGAGGCCGGTATGACCGTCACGATCACCGCCGACGTCCGCGACGTCACCGGTCAGCC
gi|347450411|gb|JN687951.1|      ACGAGAGGCCGGTATGACCGTCACGATCACCGCCGACGTCCGCGACGTCACCGGTCAGCC
gi|197312546|gb|EU826470.1|      ACGAGAGGCCGGTATGACCGTCACGATCACCGCCGACGTCCGCGACGTCACCGGTCAGCC
gi|339783485|gb|JF937099.1|      ACGAGAGGCCGGTATGACCGTCACGATCACCGCCGACGTCCGCGACGTCACCGGTCAGCC
gi|390098594|gb|JQ809703.1|      ACGAGAGGCCGGTATGACCGTCACGATCACCGCCGACGTCCGCGACGTCACCGGTCAGCC
gi|344055438|gb|JN572689.1|      ACGAGAGGCCGGTATGACCGTCACGATCACCGCCGACGTCCGCGACGTCACCGGTCAGCC
gi|529678489|gb|KF024724.1|      ACGAGAGGCCGGTATGACCGTCACGATCACCGCCGACGTCCGCGACGTCACCGGTCAGCC
gi|339783583|gb|JF937100.1|      ACGAGAGGCCGGTATGACCGTCACGATCACCGCCGACGTCCGCGACGTCACCGGTCAGCC
gi|529680110|gb|KF416340.1|      ACGAGAGGCCGGTATGACCGTCACGATCACCGCCGACGTCCGCGACGTCACCGGTCAGCC
gi|339752859|gb|JN020140.1|      ACGAGAGGCCGGTATGACCGTCACGATCACCGCCGACGTCCGCGACGTCACCGGTCAGCC
gi|354998607|gb|JN699016.1|      ACGAGAGGCCGGTATGACCGTCACGATCACCGCCGACGTCCGCGACGTCACCGGTCAGCC
gi|560221600|gb|KF560331.1|      ACGAGAGGCCGGTATGACCGTCACGATCACCGCCGACGTCCGCGACGTCACCGGTCAGCC
gi|636483546|gb|KJ690250.1|      ACGAGAGGCCGGTATGACCGTCACGATCACCGCCGACGTCCGCGACGTCACCGGTCAGCC
gi|12583995|gb|AF271693.1|       ACGAGAGGCCGGTATGACCGTCACGATCACCGCCGACGTCCGCGACGTCACCGGTCAGCC
                                 ************************************************************

gi|190610591|gb|EU744252.1|      CGACAACCAGCAGTGGGTGTTCTCGACCGTGCTCCGGCAGCAGGACGGCTCGATCCTCAC
gi|601130781|gb|KJ194585.1|      CGATAACCAGCAGTGGGTGTTCTCGACCGTGCTCCGACAGCAGGACGGCTCGATCATCAC
gi|190610226|gb|EU744248.1|      CGACAACCAGCAGTGGGTGTTCTCGACCGTGCTCCGCCAGCAGGACGGCTCGATCCTCAC
gi|40769313|gb|AY500152.1|       CGACAATCAGCAGTGGGTGTTCTCGACCGTGCTCCGACAGCAGGACGGCTCGATCATCAC
gi|339784595|gb|JF937108.1|      CGACAATCAGCAGTGGGTGTTCTCGACCGTGCTCCGACAGCAGGACGGCTCGATCATCAC
gi|339751863|gb|JF957057.1|      CGATAACCAGCAGTGGGTGTTCTCGACCGTGCTCCGACAGCAGGACGGCTCGATCATCAC
gi|347450202|gb|JN660814.1|      CGACAACCAGCAGTGGGTGTTCTCGACCGTGCTCCGACAGCAGGACGGCTCGATCCTCAC
gi|339784791|gb|JF937110.1|      CGACAACCAGCAGTGGGTGTTCTCGACCGTGCTCCGACAGCAGGACGGCTCGATCCTCAC
gi|282721277|gb|GU247132.1|      CGACAATCAGCAGTGGGTGTTCTCGACCGTGCTCCGCCAGCAGGACGGCTCGATCCTCAC
gi|339753554|gb|JN153085.1|      CGACAACCAGCAGTGGGTGTTCTCGACCGTGCTCCGACAGCAGGACGGCTCGATCCTCAC
gi|40769414|gb|AY500153.1|       CGACAACCAGCAGTGGGTGTTCTCGACCGTGCTCCGCCAGCAGGATGGCTCGATCCTCAC
gi|735999856|gb|KP027204.1|      CGACAACCAGCAGTGGGTGTTCTCGACCGTGCTCCGCCAGCAGGACGGCTCGATCCTCAC
gi|530339880|gb|KF024726.1|      CGACAACCAGCAGTGGGTGTTCTCGACCGTGCTCCGCCAGCAGGACGGCTCGATCCTCAC
gi|339784012|gb|JF937103.1|      CGACAACCAGCAATGGGTGTTCTCGACCGTGCTCCGCCAGCAGGACGGCTCGATCCTCAC
gi|746947082|gb|KP027205.1|      CGATAACCAGCAGTGGGTGTTCTCGACCGTGCTCCGCCAGCAGGATGGCTCGATCCTCAC
gi|354996950|gb|JN699000.1|      CGACAACCAGCAGTGGGTGTTCTCGACCGTGCTCCGCCAGCAGGATGGCTCGATCCTCAC
gi|347450411|gb|JN687951.1|      CGACAATCAGCAGTGGGTGTTCTCGACCGTGCTCCGCCAGCAGGATGGCTCGATCCTCAC
gi|197312546|gb|EU826470.1|      CGACAATCAGCAGTGGGTGTTCTCGACCGTGCTCCGTCAGCAGGACGGCTCGATCCTCAC
gi|339783485|gb|JF937099.1|      CGACAACCAGCAGTGGGTGTTCTCGACCGTGCTCCGCCAGCAGGACGGCTCGATCCTCAC
gi|390098594|gb|JQ809703.1|      CGACAACCAGCAGTGGGTGTTCTCGACCGTGCTCCGCCAGCAGGATGGCTCGATCCTCAC
gi|344055438|gb|JN572689.1|      CGACAACCAGCAGTGGGTGTTCTCGACCGTGCTCCGCCAGCAGGATGGCTCGATCCTCAC
gi|529678489|gb|KF024724.1|      CGACAACCAGCAATGGGTGTTCTCGACCGTGCTCCGACAGCAGGACGGCTCGATCCTCAC
gi|339783583|gb|JF937100.1|      CGACAACCAGCAGTGGGTGTTCTCGACCGTGCTCCGCCAGCAGGATGGCTCGATCCTCAC
gi|529680110|gb|KF416340.1|      CGACAACCAGCAGTGGGTGTTCTCGACCGTGCTCCGCCAGCAGGATGGCTCGATCCTCAC
gi|339752859|gb|JN020140.1|      CGACAACCAGCAGTGGGTGTTCTCGACCGTGCTCCGCCAGCAGGACGGCTCGATCCTCAC
gi|354998607|gb|JN699016.1|      CGATAACCAGCAGTGGGTGTTCTCGACCGTGCTCCGCCAGCAGGACGGCTCGATCCTCAC
gi|560221600|gb|KF560331.1|      CGATAACCAGCAGTGGGTGTTCTCGACCGTGCTCCGCCAGCAGGACGGCTCGATCCTCAC
gi|636483546|gb|KJ690250.1|      CGACAATCAGCAGTGGGTGTTCTCGACCGTGCTCCGACAGCAGGATGGCTCGATCCTCAC
gi|12583995|gb|AF271693.1|       CGACAACCAGCAGTGGGTGTTCTCGACCGTGCTCCGCCAGCAGGATGGCTCGATCCTCAC
                                 *** ** ***** *********************** ******** ********* ****

gi|190610591|gb|EU744252.1|      CCAGAAGCAGGTCCGGGTAAACCCGGTGGACGGCGCACTGAGCGTAGAGCTGGAACCCGG
gi|601130781|gb|KJ194585.1|      CCAGAAGCAGGTCCGGGTAAACCCGGTGGACGGCGCACTGAGCGTAGAGCTGGAACCCGG
gi|190610226|gb|EU744248.1|      CCAGAAGCAGGTCCGGGTAAACCCGGTGGACGGCGCGCTGAGCGTAGAGCTGGAACCCGG
gi|40769313|gb|AY500152.1|       CCAGAAGCAGGTCCGGGTAAACCCGGTGGACGGAGCACTGAGCGTAGAGCTGGAACCCGG
gi|339784595|gb|JF937108.1|      CCAGAAGCAGGTCCGGGTAAACCCGGTGGACGGAGCACTGAGCGTAGAGCTGGAACCCGG
gi|339751863|gb|JF957057.1|      CCAGAAGCAGGTCCGGGTAAACCCGGTGGACGGCGCACTGAGCGTAGAGCTGGAACCCGG
gi|347450202|gb|JN660814.1|      CCAGAAGCAGGTCCGGGTAAACCCGGTGGACGGCGCACTGAGCGTAGAGCTGGAACCCGG
gi|339784791|gb|JF937110.1|      CCAGAAGCAGGTCCGGGTAAACCCGGTGGACGGCGCACTGAGCGTAGAGCTGGAACCCGG
gi|282721277|gb|GU247132.1|      CCAGAAGCAGGTCCGGGTAAACCCGGTGGACGGCGCGCTGAGCGTAGAGCTGGAACCCGG
gi|339753554|gb|JN153085.1|      CCAGAAGCAGGTCCGGGTAAACCCGGTGGACGGCGCACTGAGCGTAGAGCTGGAACCCGG
gi|40769414|gb|AY500153.1|       CCAGAAGCAGGTCCGGGTAAACCCGGTGGACGGCGCGCTGAGCGTAGAGCTGGAACCCGG
gi|735999856|gb|KP027204.1|      CCAGAAGCAGGTCCGGGTAAACCCGGTGGACGGCGCGCTGAGCGTAGAGCTGGAACCCGG
gi|530339880|gb|KF024726.1|      CCAGAAGCAGGTCCGGGTAAACCCGGTGGACGGCGCGCTGAGCGTAGAGCTGGAACCCGG
gi|339784012|gb|JF937103.1|      CCAGAAGCAGGTCCGGGTAAACCCGGTGGACGGCGCGCTGAGCGTAGAGCTGGAACCCGG
gi|746947082|gb|KP027205.1|      CCAGAAGCAGGTCCGGGTAAACCCGGTGGACGGCGCGCTGAGCGTAGAGCTGGAACCCGG
gi|354996950|gb|JN699000.1|      CCAGAAGCAGGTCCGGGTAAACCCGGTGGACGGCGCGCTGAGCGTAGAGCTGGAACCCGG
gi|347450411|gb|JN687951.1|      CCAGAAGCAGGTCCGGGTAAACCCGGTGGACGGCGCGCTGAGCGTAGAGCTGGAACCCGG
gi|197312546|gb|EU826470.1|      CCAGAAGCAGGTCCGGGTAAACCCGGTGGACGGCGCACTGAGCGTAGAGCTGGAACCCGG
gi|339783485|gb|JF937099.1|      CCAGAAGCAGGTCCGGGTAAACCCGGTGGACGGCGCGCTGAGCGTAGAGCTGGAACCCGG
gi|390098594|gb|JQ809703.1|      CCAGAAGCAGGTCCGGGTAAACCCGGTGGACGGCGCACTGAGCGTAGAGCTGGAACCCGG
gi|344055438|gb|JN572689.1|      CCAGAAGCAGGTCCGGGTAAACCCGGTGGACGGTGCGCTGAGCGTAGAGCTGGAACCCGG
gi|529678489|gb|KF024724.1|      CCAGAAGCAGGTCCGGGTAAACCCGGTGGACGGCGCGCTGAGCGTAGAGCTGGAACCCGG
gi|339783583|gb|JF937100.1|      CCAGAAGCAGGTCCGGGTAAACCCGGTGGACGGTGCGCTGAGCGTAGAGCTGGAACCCGG
gi|529680110|gb|KF416340.1|      CCAGAAGCAGGTCCGGGTAAACCCGGTGGACGGCGCGCTGAGCGTAGAGCTGGAACCCGG
gi|339752859|gb|JN020140.1|      CCAGAAGCAGGTCCGGGTAAACCCGGTGGACGGCGCGCTGAGCGTAGAGCTGGAACCCGG
gi|354998607|gb|JN699016.1|      CCAGAAGCAGGTCCGGGTAAACCCGGTGGACGGCGCGCTGAGCGTAGAGCTGGAACCCGG
gi|560221600|gb|KF560331.1|      CCAGAAGCAGGTCCGGGTAAACCCGGTGGACGGCGCGCTGAGCGTAGAGCTGGAACCCGG
gi|636483546|gb|KJ690250.1|      CCAGAAGCAGGTCCGGGTAAACCCGGTGGACGGCGCGCTGAGCGTAGAGCTGGAACCCGG
gi|12583995|gb|AF271693.1|       CCAGAAGCAGGTCCGGGTAAACCCGGTGGACGGCGCGCTGAGCGTAGAGCTGGAACCCGG
                                 ********************************* ** ***********************

gi|190610591|gb|EU744252.1|      CTTCGCGATCGTCGTCTACGGCGAGTACCGCTGGTTCATCGAGGTGCCGGAAGAGGACTC
gi|601130781|gb|KJ194585.1|      CTTCGCGATCGTCGTCTACGGCGAGTACCGCTGGTTCATCGAGGTGCCGGAAGAGGACTC
gi|190610226|gb|EU744248.1|      CTTCGCGATCGTCGTCTACGGCGAGTACCGCTGGTTCATCGAGGTGCCGGAAGAGGACTC
gi|40769313|gb|AY500152.1|       CTTCGCGATCGTCGTCTACGGCGAGTACCGCTGGTTCATCGAGGTGCCGGAAGAGGACTC
gi|339784595|gb|JF937108.1|      CTTCGCGATCGTCGTCTACGGCGAGTACCGCTGGTTCATCGAGGTGCCGGAAGAGGACTC
gi|339751863|gb|JF957057.1|      CTTCGCGATCGTCGTCTACGGCGAGTACCGCTGGTTCATCGAGGTGCCGGAAGAGGACTC
gi|347450202|gb|JN660814.1|      CTTCGCGATCGTCGTCTACGGCGAGTACCGCTGGTTCATCGAGGTGCCGGAAGAGGACTC
gi|339784791|gb|JF937110.1|      CTTCGCGATCGTCGTCTACGGCGAGTACCGCTGGTTCATCGAGGTGCCGGAAGAGGACTC
gi|282721277|gb|GU247132.1|      CTTCGCGATCGTCGTCTACGGCGAGTACCGCTGGTTCATCGAGGTGCCCGAGACCGACGC
gi|339753554|gb|JN153085.1|      CTTCGCGATCGTCGTCTACGGCGAGTACCGCTGGTTCATCGAGGTGCCGGAAGAGGACTC
gi|40769414|gb|AY500153.1|       CTTCGCGATCGTTGTCTACGGCGAGTACCGCTGGTTCATCGAGGTGCCCGAGACCGACGC
gi|735999856|gb|KP027204.1|      CTTCGCGATCGTCGTCTACGGCGAGTATCGCTGGTTCATCGAGGTCCCCGAGCTCGACGC
gi|530339880|gb|KF024726.1|      CTTCGCGATCGTCGTCTACGGCGAGTATCGCTGGTTCATCGAGGTCCCCGAGCTCGACGC
gi|339784012|gb|JF937103.1|      CTTCGCGATCGTCGTCTACGGCGAGTACCGCTGGTTCATCGAGGTGCCCGAGACCGACGC
gi|746947082|gb|KP027205.1|      CTTCGCGATCGTCGTCTACGGCGAGTACCGCTGGTTCATCGAGGTGCCCGAGACCGACGC
gi|354996950|gb|JN699000.1|      CTTCGCGATCGTCGTCTACGGCGAGTACCGCTGGTTCATCGAGGTGCCCGAGACCGACGC
gi|347450411|gb|JN687951.1|      CTTCGCGATCGTCGTCTACGGCGAGTATCGCTGGTTCATCGAGGTGCCCGAGACCGACGC
gi|197312546|gb|EU826470.1|      CTTCGCGATCGTCGTCTACGGCGAGTACCGCTGGTTCATCGAGGTGCCCGAGACCGACGC
gi|339783485|gb|JF937099.1|      CTTCGCGATCGTCGTCTACGGCGAGTACCGCTGGTTCATCGAGGTGCCCGAGACCGACGC
gi|390098594|gb|JQ809703.1|      CTTCGCGATCGTCGTCTACGGCGAGTACCGCTGGTTCATCGAGGTACCCGAGACCGACGC
gi|344055438|gb|JN572689.1|      CTTCGCGATCGTCGTCTACGGCGAGTACCGCTGGTTCATCGAGGTGCCCGAGACCGACGC
gi|529678489|gb|KF024724.1|      CTTCGCGATCGTCGTCTACGGCGAGTACCGCTGGTTCATCGAGGTGCCCGAGACCGACGC
gi|339783583|gb|JF937100.1|      CTTCGCGATCGTCGTCTACGGCGAGTACCGCTGGTTCATCGAGGTGCCCGAGACCGACGC
gi|529680110|gb|KF416340.1|      CTTCGCGATCGTCGTCTACGGCGAGTACCGCTGGTTCATCGAGGTGCCCGAGACCGACGC
gi|339752859|gb|JN020140.1|      CTTCGCGATCGTCGTCTACGGCGAGTACCGCTGGTTCATCGAGGTGCCCGAGACCGACGC
gi|354998607|gb|JN699016.1|      CTTCGCGATCGTCGTCTACGGCGAGTACCGCTGGTTCATCGAGGTGCCCGAGACCGACGC
gi|560221600|gb|KF560331.1|      CTTCGCGATCGTCGTCTACGGCGAGTACCGCTGGTTCATCGAGGTGCCCGAGACCGACGC
gi|636483546|gb|KJ690250.1|      CTTCGCGATCGTCGTCTACGGCGAGTACCGCTGGTTCATCGAGGTGCCCGAGACCGACGC
gi|12583995|gb|AF271693.1|       CTTCGCGATCGTCGTCTACGGCGAGTACCGCTGGTTCATCGAGGTGCCCGAGACCGACGC
                                 ************ ************** ***************** ** **    *** *

gi|190610591|gb|EU744252.1|      CTCGCTGTGGCCGCTGATCGCTTCGTCGGTCGCGTTCCCGCCGGACTCCACCGCCGACCT
gi|601130781|gb|KJ194585.1|      CTCGCTGTGGCCGCTGATCGCTTCGTCGGTCGCGTTCCCGCCGGACTCCACCGCCGACCT
gi|190610226|gb|EU744248.1|      CTCGCTGTGGCCGCTGATCGCTTCGTCGGTCGCGTTCCCGCCGGACTCCACCGCCGACCT
gi|40769313|gb|AY500152.1|       CTCGCTGTGGCCGCTGATCGCTTCGTCGGTCGCGTTCCCGCCGGACTCCACCGCCGACCT
gi|339784595|gb|JF937108.1|      CTCGCTGTGGCCGCTGATCGCTTCGTCGGTCGCGTTCCCGCCGGACTCCACCGCCGACCT
gi|339751863|gb|JF957057.1|      CTCGCTGTGGCCGCTGATCGCTTCGTCGGTCGCGTTCCCGCCGGACTCCACCGCCGACCT
gi|347450202|gb|JN660814.1|      CCCGCTGTGGCCGCTGATCGCTTCGTCGGTCGCGTTCCCGCCGGACTCCACCGCCGACCT
gi|339784791|gb|JF937110.1|      CCCGCTGTGGCCGCTGATCGCTTCGTCGGTCGCGTTCCCGCCGGACTCCACCGCCGACCT
gi|282721277|gb|GU247132.1|      CGAGCTGTGGCCGCTGATCGCTTCGTCGGTCGCGTTCCCGCCGGACTCCACCGCCGACCT
gi|339753554|gb|JN153085.1|      CCCGCTGTGGCCGCTGATCGCTTCGTCGGTCGCGTTCCCGCCGGACTCCACCGCCGACCT
gi|40769414|gb|AY500153.1|       CGAGCTGTGGCCGCTCATCGCCACCTCGGTAGCGGTCCCTCCGGACACCTCCGCTGAACT
gi|735999856|gb|KP027204.1|      CGAGCTGTGGCCGCTCATCGCCACCTCGGTAGCGGTCCCTCCGGACACCTCCGCTGAACT
gi|530339880|gb|KF024726.1|      CGAGCTGTGGCCGCTCATCGCCACCTCGGTAGCGGTCCCTCCGGACACCTCCGCTGAACT
gi|339784012|gb|JF937103.1|      CGAGCTGTGGCCGCTCATCGCCACCTCGGTAGCGGTCCCTCCGGACACCTCCGCTGAACT
gi|746947082|gb|KP027205.1|      CGGTCTGTGGGGCCTGATCGCCACCTCGGTAGCGGTCCCTCCGGACACCTCCGCTGAACT
gi|354996950|gb|JN699000.1|      CGGTCTGTGGGGTCTGATCGCCACCTCGGTAGCGGTCCCTCCGGACACCTCCGCTGAACT
gi|347450411|gb|JN687951.1|      CGGTCTGTGGGGTCTGATCGCCACCTCGGTAGCGGTCCCTCCGGACACCTCCGCTGAACT
gi|197312546|gb|EU826470.1|      CGAGCTGTGGCCGCTCATCGCCACCTCGGTAGCGGTCCCTCCGGACACCTACGCTGAACT
gi|339783485|gb|JF937099.1|      CGAGCTGTGGCCGCTCATCGCCACCTCGGTAGCGGTCCCCCCGGACACCTCCGCTGAACT
gi|390098594|gb|JQ809703.1|      CGAGCTGTGGCCGCTCATCGCCACCTCGGTAGCGGTCCCTCCGGACACCTCCGCTGAACT
gi|344055438|gb|JN572689.1|      CGAGCTGTGGCCGCTCATCGCCACCTCGGTCGCGGTCCCTCCGGACACCTCCGCTGAACT
gi|529678489|gb|KF024724.1|      CGAGCTGTGGCCGCTCATCGCCACCTCGGTCGCGGTCCCTCCGGACACCTCCGCTGAACT
gi|339783583|gb|JF937100.1|      CGAGCTGTGGCCGCTCATCGCCACCTCGGTAGCGGTCCCTCCGGACACCTCCGCTGAACT
gi|529680110|gb|KF416340.1|      CGAGCTGTGGCCGCTCATCGCCACCTCGGTCGCGGTCCCTCCGGGCACCTCCGCTGAACT
gi|339752859|gb|JN020140.1|      CGGTCTGTGGGGTCTGATCGCCACCTCGGTCGCGGTCCCTCCGGACACCTCCGCTGAACT
gi|354998607|gb|JN699016.1|      CGGTCTGTGGGGTCTGATCGCCACCTCGGTCGCGGTCCCTCCGGACACCTCCGCTGAACT
gi|560221600|gb|KF560331.1|      CGGTCTGTGGGGTCTGATCGCCACCTCGGTCGCGATCCCTCCGGACACCTCCGCTGAACT
gi|636483546|gb|KJ690250.1|      CGGTCTGTGGGGTCTGATCGCCACCTCGGTCGCGATCCCTCCGGACACCTCCGCTGAACT
gi|12583995|gb|AF271693.1|       CGGTCTGTGGGGTCTGATCGCCACCTCGGTCGCGGTCCCTCCGGACACCTCCGCTGAACT
                                 *   ******   ** *****  * ***** *** **** **** * **  *** ** **

gi|190610591|gb|EU744252.1|      GATCGCCGACACGATCAACGGTTACCTAGACCTGCACCCGCCGTCAGCGGACTGGGACGG
gi|601130781|gb|KJ194585.1|      GATCGCCGACACGATCAACGGTTACCTAGACCTGCACCCGCCGTCAGCGGACTGGGACGG
gi|190610226|gb|EU744248.1|      GATCGCCGACACAATCAACGGTTACCTAGACCTGCACCCGCCAGCAGCGGACTGGGACGC
gi|40769313|gb|AY500152.1|       GATCGCCGACACGATCAACGGTTACCTAGACCTGCACCCGCCGTCAGCGGACTGGGACGG
gi|339784595|gb|JF937108.1|      GATCGCCGACACGATCAACGGTTACCTAGACCTGCACCCGCCGTCAGCGGACTGGGACGG
gi|339751863|gb|JF957057.1|      GATCGCCGACACGATCAACGGTTACCTAGACCTGCACCCGCCGTCAGCGGACTGGGACGG
gi|347450202|gb|JN660814.1|      GATCGCCGACACGATCAACGGTTACCTCGACCTGCACCCGCCAGCAGCGGACTGGGACGG
gi|339784791|gb|JF937110.1|      GATCGCCGACACGATCAACGGTTACCTAGACCTGCACCCGCCAGCAGCGGACTGGGACGG
gi|282721277|gb|GU247132.1|      GATCGCCGACACGATCAACGGTTACCTAGACCTGCACCCGCCAGCGGCGGACTGGGACGG
gi|339753554|gb|JN153085.1|      GATCGCCGACACGATCAACGGTTACCTAGACCTGCACCCGCCAGCGGCGGACTGGGACGG
gi|40769414|gb|AY500153.1|       GCTCGCTGACGCTGTCAACGGCTACCTCGACGCGAACCCGCCGTCAGCGGACTGGGACGC
gi|735999856|gb|KP027204.1|      GCTCGCTGACGCTGTCAACGGCTACCTCGACGCGAACCCGCCGTCAGCGGACTGGGACGC
gi|530339880|gb|KF024726.1|      GCTCGCTGACGCTGTCAACGGCTACCTCGACGCGAACCCGCCGTCAGCGGACTGGGACGC
gi|339784012|gb|JF937103.1|      GCTCGCTGACGCTGTCAACGGCTACCTCGACGCGAACCCGCCGTCGGCGGACTGGGACGC
gi|746947082|gb|KP027205.1|      GCTCGCTGACGCTGTCAACGGCTACCTCGACGCGAACCCGCCGTCAGCGGACTGGGACGC
gi|354996950|gb|JN699000.1|      GCTCGCTGACGCTGTCAACGGCTACCTCGACGCGAACCCGCCGTCAGCGGACTGGGACGC
gi|347450411|gb|JN687951.1|      GCTCGCTGACGCTGTCAACGGCTACCTCGACGCGAACCCGCCGTCAGCGGACTGGGACGC
gi|197312546|gb|EU826470.1|      GCTCGCTGACGCGATCAACGGCTACCTCGACGCGAACCCGCCGTCAGCGGACTGGGACGC
gi|339783485|gb|JF937099.1|      GCTCGCTGACGCTGTCAACGGCTACCTCGACGCGAACCCGCCGTCAGCGGACTGGGACGC
gi|390098594|gb|JQ809703.1|      GCTCGCTGACGCGATCAACGGCTACCTCGACGCGAACCCGCCGTCAGCGGACTGGGACGC
gi|344055438|gb|JN572689.1|      GCTCGCTGACGCTGTCAACGGCTACCTCGACGCGAACCCGCCGTCAGCGGACTGGGACGC
gi|529678489|gb|KF024724.1|      GCTCGCTGACGCTGTCAACGGCTACCTCGACGCGAACCCGCCGTCAGCGGACTGGGACGC
gi|339783583|gb|JF937100.1|      GCTCGCTGACGCTGTCAACGGCTACCTCGACGCGAACCCGCCGTCAGCGGACTGGGACGC
gi|529680110|gb|KF416340.1|      GCTCGCTGACGCTGTCAACGGCTACCTCGACGCGAACCCGCCGTCAGCGGACTGGGACGC
gi|339752859|gb|JN020140.1|      GCTCGCTGACGCTGTCAACGGCTACCTCGACGCGAACCCGCCGTCAGCGGACTGGGACGC
gi|354998607|gb|JN699016.1|      GCTCGCTGACGCTGTCAACGGCTACCTCGACGCGAACCCGCCGTCAGCGGACTGGGACGC
gi|560221600|gb|KF560331.1|      GCTCGCTGACGCTGTCAACGGCTACCTCGACACGAACCCGCCGTCAGCGGACTGGGACGC
gi|636483546|gb|KJ690250.1|      GCTCGCTGACGCTGTCAACGGCTACCTCGACACGAACCCGCCGTCAGCGGACTGGGACGC
gi|12583995|gb|AF271693.1|       GCTCGCTGACGCTGTCAACGGCTACCTCGACGCGAACCCGCCGTCAGCGGACTGGGACGC
                                 * **** *** *  ******* ***** ***  * *******  * ************* 

gi|190610591|gb|EU744252.1|      GCTGATCAACGTGCCGTCCGAGTTCCCGCCGTCTGCGCACGACCACGTCGCCGCGGATGT
gi|601130781|gb|KJ194585.1|      GCTGATCAACGTGCCGTCCGAGTTCCCGCCGTCTGCGCACGACCACGTCGCCGCGGATGT
gi|190610226|gb|EU744248.1|      GTTGTCGAACGTTCCGGTGGAGTTCCCGCCGTCTGCGCACGACCACGTCGCCGCGGATGT
gi|40769313|gb|AY500152.1|       GCTGATCAACGTGCCGTCCGAGTTCCCGCCGTCTGCGCACGACCACGTCGCCGCGGATGT
gi|339784595|gb|JF937108.1|      GCTGATCAACGTGCCGTCCGAGTTCCCGCCGTCTGCGCACGACCACGTCGCCGCGGATGT
gi|339751863|gb|JF957057.1|      GCTGATCAACGTGCCGTCCGAGTTCCCGCCGTCTGCGCACGACCACGTCGCCGCGGATGT
gi|347450202|gb|JN660814.1|      GCTGATCGACGTACCGTCCGAGTTCCCGCCCGAGGCCCACACGCACACCGCCGAGGACAT
gi|339784791|gb|JF937110.1|      GCTGATCGACGTGCCGTCCGAGTTCCCGCCCGAGGCCCACACGCACACCTCCGAGGACAT
gi|282721277|gb|GU247132.1|      GCTGATCGACGTGCCGTCCGAGTTCCCGCCCGAGGCCCACACGCACACCTCCGAGGACAT
gi|339753554|gb|JN153085.1|      GCTGATCGACGTGCCGTCCGAGTTCCCGCCCGAGGCCCACACGCACACCTCCGAGGACAT
gi|40769414|gb|AY500153.1|       GTTGTCGAACGTTCCGGTGGAGTTCCCGCCGTCTGCGCACGACCACGTCGCCGCGGATGT
gi|735999856|gb|KP027204.1|      GTTGTCGAACGTCCCGGCGGAGTTCCCGCCGGAGGCGCACGAGCACGTCGCCGCGGATGT
gi|530339880|gb|KF024726.1|      GTTGTCGAACGTCCCGGCGGAGTTCCCGCCGGAGGCGCACGAGCACGTCGCCGCGGATGT
gi|339784012|gb|JF937103.1|      GTTGTCGAACGTTCCGGCGGAGTTCCCGCCGTCTGCGCACGAGCACGTCGCCGCGGATGT
gi|746947082|gb|KP027205.1|      GTTGTCGAACGTCCCGTCCGAGTTCCCACCGGAGGCGCACGACCACGTCGCCGCGGATGT
gi|354996950|gb|JN699000.1|      GTTGTCGAACGTCCCGTCCGAGTTCCCGCCGTCTGCGCACGACCACGTCGCCGCGGATGT
gi|347450411|gb|JN687951.1|      GTTGTCGAACGTCCCGTCCGAGTTCCCACCGGAGGCGCACGACCACGTCGCCGCGGATGT
gi|197312546|gb|EU826470.1|      GTTGTCGAACGTCCCGTCCGAGTTCCCACCGGAGGCGCACGACCACGTCGCCGCGGATGT
gi|339783485|gb|JF937099.1|      GTTGTCGAACGTCCCGTCCGAGTTCCCGCCGGAGGCGCACGACCACGTAGCCGCGGATGT
gi|390098594|gb|JQ809703.1|      GTTGTCGAACGTCCCGTCCGAGTTCCCACCGGAGGCGCACGAGCACGTCGCCGCGGATGT
gi|344055438|gb|JN572689.1|      GTTGTCGAACGTCCCGTCCGAGTTCCCACCGGAGGCGCACGAGCACGTCGCCGCGGATGT
gi|529678489|gb|KF024724.1|      GTTGTCGAACGTCCCGTCCGAGTTCCCACCGGAGGCGCACGAGCACGTCGCCGCGGATGT
gi|339783583|gb|JF937100.1|      GTTGTCGAACGTTCCGGCGGAGTTCCCGCCGTCTGCGCACGACCACGTCGCCGCGGATGT
gi|529680110|gb|KF416340.1|      GTTGTCGAACGTCCCGGCGGAGTTCCCGCCGGAGGCGCACGACCACGTCGCCGCGGATGT
gi|339752859|gb|JN020140.1|      GTTGTCGAACGTCCCGTCCGAGTTCCCACCGGAGGCGCACGACCACGTCGCCGCGGAGGT
gi|354998607|gb|JN699016.1|      GTTGTCGAACGTCCCGTCCGAGTTCCCGCCGGAGGCGCACGACCACGTCGCCGCGGATGT
gi|560221600|gb|KF560331.1|      GTTGTCGAACGTCCCGTCCGAGTTCCCGCCGTCTGCGCACGACCACGTCGCCGCGGATGT
gi|636483546|gb|KJ690250.1|      GTTGTCGAACGTCCCGTCCGAGTTCCCGCCGTCTGCGCACGACCACGTCGCCGCGGATGT
gi|12583995|gb|AF271693.1|       GTTGTCGAACGTCCCGTCCGAGTTCCCGCCGTCTGCGCACGACCACGTCGCCGCGGATGT
                                 * **    **** ***   ******** **    ** ***   ***    *** ***  *

gi|190610591|gb|EU744252.1|      CACCGACCTCGACTCGGCTATCGCCGCGTACCTGGTCTCGAACCCGCCCGAGGCAGGCTC
gi|601130781|gb|KJ194585.1|      CACCGACCTCGACTCGGCTATCGCCGCGTACCTGGTCTCGAACCCGCCCGAGGCAGGCTC
gi|190610226|gb|EU744248.1|      CACCGACCTCGACTCGGCTATCGCCGCGTACCTGGCCTCGAACCCGCCGGAGTCGAGCTC
gi|40769313|gb|AY500152.1|       CACCGACCTCGATGCCGCGATCGCGGACTACCTGGCCGACAACCCGCCGGAGTCGAGCTC
gi|339784595|gb|JF937108.1|      CACCGACCTCGATGCCGCGATCGCGGACTACCTGGCCGACAACCCGCCGGAGTCGAGCTC
gi|339751863|gb|JF957057.1|      CACCGACCTCGATGCCGCGATCGCGGACTACCTGGCCGACAACCCGCCGGAGTCGAGCTC
gi|347450202|gb|JN660814.1|      CACCGACCTCGATGCCGCGATCGCGGACTACCTGGCCGACAACCCGCCGGAGTCGAGCTC
gi|339784791|gb|JF937110.1|      CACCGACCTCGATGCCGCGATCGCGGACTACCTGGCCGACAACCCGCCGGAGGCGAGCTC
gi|282721277|gb|GU247132.1|      CACCGACCTCGATGCCGCGATCGCGGACTACCTGGCCGACAACCCGCCGGAGTCGAGCTC
gi|339753554|gb|JN153085.1|      CACCGACCTCGATGCCGCGATCGCGGACTACCTGGCCGACAACCCGCCGGAGTCGAGCTC
gi|40769414|gb|AY500153.1|       CACCGACCTCGATGCCGCGATCGCGGACTACCTGGCCGACAACCCGCCGGAGTCGAGCTC
gi|735999856|gb|KP027204.1|      CACCGACCTCGACTCGGCTATCGCCGCGTACCTGGCCTCGAACCCGCCCGAGGCAGGCGC
gi|530339880|gb|KF024726.1|      CACCGACCTCGACTCGGCTATCGCCGCGTACCTGGCCTCGAACCCGCCCGAGGCAGGCGC
gi|339784012|gb|JF937103.1|      CACCGACCTCGACTCGGCTATCGCCGCGTACCTGGCCTCGAACCCGCCCGAGGCAGGCTC
gi|746947082|gb|KP027205.1|      CACCGACCTCGACTCGGCTATCGCCGCGTACCTGGTCTCGAACCCGCCCGAGGCAGGCTC
gi|354996950|gb|JN699000.1|      CACCGACCTCGACTCGGCTATCGCAGCGTACCTGGTCTCGAACCCGCCCGAGGCAGGCTC
gi|347450411|gb|JN687951.1|      CACCGACCTCGACTCGGCTATCGCCGCGTACCTGGTCTCGAACCCGCCCGAGGCAGGCTC
gi|197312546|gb|EU826470.1|      CACCGACCTCGACTCGGCTATCGCCTCGTACCTGGTCTCGAACCCGCCCGAGGCAGGCTC
gi|339783485|gb|JF937099.1|      CACCGACCTCGACTCGGCTATCGCCGCGTACCTGGTCTCGAACCCGCCCGAGGCAGGCTC
gi|390098594|gb|JQ809703.1|      CACCGACCTCGACTCGGCTATCGCCGCGTACCTGGCCTCGAACCCGCCCGAGGCAGGCTC
gi|344055438|gb|JN572689.1|      CACCGACCTCGACTCGGCTATCGCCGCGTACCTGGCCTCGAACCCGCCCGAGGCAGGCTC
gi|529678489|gb|KF024724.1|      CACCGACCTCGACTCGGCTATCGCCGCGTACCTGGCCTCGAACCCGCCCGAGGCAGGCTC
gi|339783583|gb|JF937100.1|      CACCGACCTCGACTCGGCTATCGCCGCGTACCTGGTCTCGAACCCGCCCGAGGCAGGCTC
gi|529680110|gb|KF416340.1|      CACCGACCTCGACTCGGCTATCGCCGCGTACCTGGTCTCGAACCCGCCCGAGGCAGGCTC
gi|339752859|gb|JN020140.1|      CACCGACCTCGACTCGGCTATCGCCGCGTACCTGGTCTCGAACCCGCCCGAGGCAGGCTC
gi|354998607|gb|JN699016.1|      CACCGACCTCGACTCGGCTATCGCCGCGTACCTGGTCTCGAACCCGCCCGAGGCAGGCTC
gi|560221600|gb|KF560331.1|      CACCGACCTCGACTCGGCTATCGCCGCGTACCTGGTCTCGAACCCGCCCGAGGCAGGCTC
gi|636483546|gb|KJ690250.1|      CACCGACCTCGACTCGGCTATCGCCGCGTACCTGGTCTCGAACCCGCCCGAGGCAGGCTC
gi|12583995|gb|AF271693.1|       TACCGACCTCGACTCGGCTATCGCCGCGTACCTGGCCTCGAACCCGCCCGAGGCAGGCTC
                                  ***********  * ** *****    ******* *   ******** *** *  ** *

gi|190610591|gb|EU744252.1|      GGTGTCCTGGGACGACATCGACGACAAGCCGTCGACGTTCACCCCGAGCTCGCACACCCA
gi|601130781|gb|KJ194585.1|      GGTGTCCTGGGACGACATCGACGACAAGCCGTCGACGTTCACCCCGAGCTCGCACACCCA
gi|190610226|gb|EU744248.1|      CGTGGCGTGGGACGACGTCACCGGTAAGCCGACGACGTTCACCCCGAGCACGCACACCCA
gi|40769313|gb|AY500152.1|       CGTGGCGTGGGACGACGTCACCGGTAAGCCGACGACGTTCACCCCGAGCACGCACACCCA
gi|339784595|gb|JF937108.1|      CGTGGCGTGGGACGACGTCACCGGTAAGCCGACGACGTTCACCCCGAGCACGCACACCCA
gi|339751863|gb|JF957057.1|      CGTGGCGTGGGACGACGTCACCGGTAAGCCGACGACGTTCACCCCGAGCACGCACACCCA
gi|347450202|gb|JN660814.1|      CGTGGCGTGGGACGACGTCACCGGTAAGCCGACGACGTTCACCCCGAGCACGCACACCCA
gi|339784791|gb|JF937110.1|      CGTGGCGTGGGACGACGTCACCGGTAAGCCGACGACGTTCACCCCGAGCACGCACACCCA
gi|282721277|gb|GU247132.1|      CGTGGCGTGGGACGACGTCACCGGTAAGCCGACGACGTTCACCCCGAGCACGCACACCCA
gi|339753554|gb|JN153085.1|      CGTGGCGTGGGACGACGTCACCGGTAAGCCGACGACGTTCACCCCGAGCACGCACACCCA
gi|40769414|gb|AY500153.1|       CGTGGCGTGGGACGACGTCACCGGTAAGCCGACGACGTTCACCCCGAGCACGCACACCCA
gi|735999856|gb|KP027204.1|      GGTGTCCTGGGACGACGTCACCGGCAAGCCGTCGACGTTCACCCCCGCAGCGCACACCCA
gi|530339880|gb|KF024726.1|      GGTGTCCTGGGACGACGTCACCGGCAAGCCGTCGACGTTCACCCCCGCAGCGCACACCCA
gi|339784012|gb|JF937103.1|      GGTGTCCTGGGACGACATCGACGACAAGCCGTCGACGTTCACCCCGAGCTCGCACACCCA
gi|746947082|gb|KP027205.1|      GGTGGCATGGGACGACGTCACCGACAAGCCGTCGACGTTCACCCCGAGCTCGCACACCCA
gi|354996950|gb|JN699000.1|      GGTGGCCTGGGACGACATCGACGACAAGCCGTCGACGTTCACCCCGAGCTCGCACACCCA
gi|347450411|gb|JN687951.1|      GGTGGCCTGGGACGACATCGACGACAAGCCGTCGACGTTCACCCCGAGCTCGCACACCCA
gi|197312546|gb|EU826470.1|      GGTGTCCTGGGACGACATCGACGACAAGCCGTCGACGTTCACCCCGAGCTCGCACACCCA
gi|339783485|gb|JF937099.1|      GGTGTCCTGGGACGACATCGACGACAAGCCGTCGACGTTCACCCCGAGCTCGCACACCCA
gi|390098594|gb|JQ809703.1|      GGTGTCCTGGGACGACATCGACGACAAGCCGTCGACGTTCACCCCGAGCTCGCACACCCA
gi|344055438|gb|JN572689.1|      GGTGTCCTGGGACGACATCGACGACAAGCCGTCGACGTTCACCCCGAGCTCGCACACCCA
gi|529678489|gb|KF024724.1|      GGTGTCCTGGGACGACATCGACGACAAGCCGTCGACGTTCACCCCGAGCTCGCACACCCA
gi|339783583|gb|JF937100.1|      GGTGTCCTGGGACGACATCGACGACAAGCCGTCGACGTTCACCCCGAGCTCGCACACCCA
gi|529680110|gb|KF416340.1|      GGTGTCCTGGGACGACATCGACGACAAGCCGTCGACGTTCACCCCGAGCTCGCACACCCA
gi|339752859|gb|JN020140.1|      GGTGGCCTGGGACGACGTCACCGACAAGCCGTCGACGTTCACCCCGAGCTCGCACACCCA
gi|354998607|gb|JN699016.1|      GGTGTCCTGGGACGACATCGACGACAAGCCGTCGACGTTCACCCCGAGCTCGCACACCCA
gi|560221600|gb|KF560331.1|      GGTGGCCTGGGACGACATCGACGACAAGCCGTCGACGTTCACCCCGAGCTCGCACACCCA
gi|636483546|gb|KJ690250.1|      GGTGTCCTGGGACGACATCGACGACAAGCCGTCGACGTTCACCCCGAGCTCGCACACCCA
gi|12583995|gb|AF271693.1|       GGTGGCCTGGGACGACATCGACGACAAGCCGTCGACGTTCACCCCGAGCTCGCACACCCA
                                  *** * ********* **  **  ****** *************     **********

gi|190610591|gb|EU744252.1|      CTCGATCGCTAACGTCACCGGTCTCCAGGACGCTCTCGACGAGAAGCTCGACGAGACCGC
gi|601130781|gb|KJ194585.1|      CTCGATCGCCAACGTCACCGGTCTCCAGGACGCTCTCGACGAGAAGCTCGACGAGGACGC
gi|190610226|gb|EU744248.1|      CTCGATCGCCAACGTCACCGGGCTACAGACCGCTCTCGACGAGAAGCTGGACGAGGACGC
gi|40769313|gb|AY500152.1|       CTCGATCGCCAATGTCACCGGGCTACAGACCGCTCTCGACGAGAAGCTGGACGAGGCCGC
gi|339784595|gb|JF937108.1|      CTCGATCGCCAATGTCACCGGGCTACAGACCGCTCTCGACGAGAAGCTGGACGAGGCCGC
gi|339751863|gb|JF957057.1|      CTCGATCGCCAACGTCACCGGGCTACAGACCGCTCTCGACGAGAAGCTGGACGAGGACGC
gi|347450202|gb|JN660814.1|      CTCGATCGCCAACGTCACCGGTCTCCAGGACGCTCTCGACGAGAAGCTTGACGAGGACGC
gi|339784791|gb|JF937110.1|      CTCGATCGCCAACGTCACCGGTCTGCAGACCGCTCTCGACGAGAAGCTGGACGAGGACGC
gi|282721277|gb|GU247132.1|      CTCGATCGCCAACGTCACCGGGCTACAGACCGCTCTCGACGAGAAGCTGGACGAGGACGC
gi|339753554|gb|JN153085.1|      CTCGATCGCCAACGTCACCGGGCTACAGACCGCTCTCGACGAGAAGCTTGACGAGGACGC
gi|40769414|gb|AY500153.1|       CTCGATCGCCAACGTCACCGGGCTACAGACCGCTCTCGACGAGAAGCTGGACGAGGACGC
gi|735999856|gb|KP027204.1|      CTCGATCGCTAACGTCACCGGTCTCCAGGACGCTCTCGACGAGAAGCTCGACGAGACCGC
gi|530339880|gb|KF024726.1|      CTCGATCGCTAACGTCACCGGTCTCCAGGACGCTCTCGACGAGAAGCTCGACGAGACCGC
gi|339784012|gb|JF937103.1|      CTCGATCGCCAACGTCACCGGGCTACAGACCGCTCTCGACGAGAAGCTGGACGAGGACGC
gi|746947082|gb|KP027205.1|      CTCGATCGCTAACGTCACCGGTCTCCAGGACGCGATCGACGAGAAGCTCGACGAGGCCGC
gi|354996950|gb|JN699000.1|      CTCGATCGCTAACGTCACCGGTCTCCAGGACGCTCTCGACGAGAAGCTCGACGAGGCCGA
gi|347450411|gb|JN687951.1|      CTCGATCGCTAACGTCACCGGTCTCCAGGACGCTCTCGACGAGAAGCTCGACGAGGCCGC
gi|197312546|gb|EU826470.1|      CTCGATCGCTAACGTCACCGGTCTCCAGGACGCTCTCGACGAGAAGCTCGACGAGGCCGA
gi|339783485|gb|JF937099.1|      CTCGATCGCTAACGTCACCGGTCTCCAGGACGCTCTCGACGAGAAGCTCGACGAGGCCGC
gi|390098594|gb|JQ809703.1|      CTCGATCGCTAACGTCACCGGTCTCCAGGACGCTCTCGACGAGAAGCTCGACGAGGACGC
gi|344055438|gb|JN572689.1|      CTCGATCGCTAACGTCACCGGTCTCCAGGACGCTCTCGACGAGAAGCTCGACGAGGCCGC
gi|529678489|gb|KF024724.1|      CTCGATCGCTAACGTCACCGGTCTCCAGGACGCTCTCGACGAGAAGCTCGACGAGGCCGC
gi|339783583|gb|JF937100.1|      CTCGATCGCTAACGTCACCGGTCTCCAAGACGCTCTCGACGAGAAGCTCGACGAGGCCGC
gi|529680110|gb|KF416340.1|      CTCGATAGCTAACGTCACCGGTCTCCAGGACGCTCTCGACGAGAAGCTCGACGAGGCCGA
gi|339752859|gb|JN020140.1|      CTCGATCGCTAACGTCACCGGTCTCCAGGACGCTCTCGACGAGAAGCTCGACGAGGCCGC
gi|354998607|gb|JN699016.1|      CTCGATCGCTAACGTCACCGGTCTCCAGGACGCTCTCGACGAGAAGCTCGACGAGGCCGC
gi|560221600|gb|KF560331.1|      CTCGATCGCTAACGTCACCGGTCTCCAGGACGCTCTCGACGAGAAGCTCGACGAGGACGC
gi|636483546|gb|KJ690250.1|      CTCGATCGCTAACGTCACCGGTCTCCAGGACGCTCTCGACGAGAAGCTCGACGAGGCCGA
gi|12583995|gb|AF271693.1|       CTCGATCGCTAACGTCACCGGTCTCCAGGACGCTCTCGACGAGAAGCTAGACGAGGCCGC
                                 ****** ** ** ******** ** **   ***  ************* ******  ** 

gi|190610591|gb|EU744252.1|      GGTGGACGCCCGGGTGTCTCTCGGCACCGCCGCGCTGGTCGACTCGGCACCGGAAACGCT
gi|601130781|gb|KJ194585.1|      GGTGGACGCACGGGTGGCTCTCGGCACCGCCGCACTGGTCGACTCGGCACCGGCGACGCT
gi|190610226|gb|EU744248.1|      GGTGGACGCCCGGGTGTCTCTCGGCACCGCCGCGCTGGTCGACTCCGCGCCCGACACCCT
gi|40769313|gb|AY500152.1|       GGTGGACGCGCGGGTGGCTGTCGGTACCGCGGCGCTGGTCGACTCGGCACCGGCGACGCT
gi|339784595|gb|JF937108.1|      GGTGGACGCGCGGGTGGCTGTCGGTACCGCGGCGCTGGTCGACTCGGCACCGGCGACGCT
gi|339751863|gb|JF957057.1|      GGTGGACGCGCGGGTGGCTGTCGGTACCGCGGCGCTGGTCGACTCGGCACCGGAAACGCT
gi|347450202|gb|JN660814.1|      GGTGGACGCGCGGGTGGCTGTCGGTACCGCGGCGCTGGTTGACTCGGCACCGGACACGCT
gi|339784791|gb|JF937110.1|      GGTGGACGCGCGGGTGGCTGTCGGTACCGCGGCGCTGGTCGACTCCGCGCCCGACACCCT
gi|282721277|gb|GU247132.1|      GGTGGACGCCCGGGTGTCTCTCGGCACCGCCGCGCTGGTCGACTCGGCACCGGAAACGCT
gi|339753554|gb|JN153085.1|      GGTGGACGCACGGGTGGCTCTCGGCACCGCCGCACTGGTCGACTCGGCACCGGAAACGCT
gi|40769414|gb|AY500153.1|       GGTGGACGCGCGGGTGGCTGTCGGTACCGCGGCGCTGGTCGACTCGGCACCGGACACGCT
gi|735999856|gb|KP027204.1|      GGTGGACGCCCGGGTGTCTCTCGGCACCGCCGCGCTGGTCGACTCGGCACCGGCGACGCT
gi|530339880|gb|KF024726.1|      GGTGGACGCCCGGGTGTCTCTCGGCACCGCCGCGCTGGTCGACTCGGCACCGGCGACGCT
gi|339784012|gb|JF937103.1|      GGTGGACGCCCGGGTGTCTCTCGGCACCGCCGCGCTGGTCGACTCGGCCCCGGCGACGCT
gi|746947082|gb|KP027205.1|      GGTGGACGCCCGGGTGGCTCTCGGCACCGCCGCGCTGGTCGACTCGGCACCGGCGACGCT
gi|354996950|gb|JN699000.1|      GGTAGATGCCCGGGTGTCTCTCGGCACCGCCGCGCTGGTCGACTCGGCCCCGGCGACGCT
gi|347450411|gb|JN687951.1|      GGTGGACGCACGGGTGTCTCTCGGCACGGCCGCGCTGGTCGACTCGGCACCGGAAACGCT
gi|197312546|gb|EU826470.1|      GGTGGACGCCCGGGTGTCTCTCGGCACCGCCGCGCTGGTCGACTCGGCACCGGAAACGCT
gi|339783485|gb|JF937099.1|      GGTGGACGCCCGGGTGGCCATTGGCACCGCCGCGCTGGTCGACTCGGCACCGGCGACGCT
gi|390098594|gb|JQ809703.1|      GGTGGACGCCCGGGTATCTCTCGGCACCGCCGCGCTGGTCGACTCGACCCCGGCGACGCT
gi|344055438|gb|JN572689.1|      GGTGGACGCACGGGTGGCTCTCGGCACGGCCGCGCTGGTCGACTCGGCACCGGAAACGCT
gi|529678489|gb|KF024724.1|      GGTGGACGCACGGGTGGCTCTCGGCACGGCCGCGCTGGTCGACTCGGCACCGGAAACGCT
gi|339783583|gb|JF937100.1|      GGTGGACGCCCGGGTGTCTCTCGGCACGGCCGCGCTGGTCGACTCGGCACCGGCGACGCT
gi|529680110|gb|KF416340.1|      GGTAGATGCGCGGGTGGCTCTCGGCACGGCCGCGCTGGTCGACTCGGCACCGGCGACGCT
gi|339752859|gb|JN020140.1|      GGTGGACGCCCGGGTGGCTCTCGGCACCGCCGCGCTGGTCGACTCGGCCCCGGAAACGCT
gi|354998607|gb|JN699016.1|      GGTGGACGCCCGGGTGTCTCTCGGCACCGCCGCGCTGGTCGACTCGGCACCGGAGACGCT
gi|560221600|gb|KF560331.1|      GGTGGACGCCCGGGTGTCTCTCGGCACCGCCGCGCTGGTCGACTCGGCACCGGCGACGCT
gi|636483546|gb|KJ690250.1|      GGTGGACGCCCGGGTGTCTCTCGGCACCGCCGCGCTGGTCGACTCGGCCCCGGCGACGCT
gi|12583995|gb|AF271693.1|       GGTGGACGCCCGGGTGTCTCTCGGCACCGCCGCGCTGGTCGACTCGGCCCCGTCGACGCT
                                 *** ** ** *****  *  * ** ** ** ** ***** *****  * **    ** **

gi|190610591|gb|EU744252.1|      GAACACGCTCAGCGAGCTGGCCGCGGCGCTGGGCGATAACCCGAACTTCGCTACCACGGT
gi|601130781|gb|KJ194585.1|      GGACACGCTCAACGAGCTGGCCGCGGCACTGGGCGATGACCCGAACTTCGCCACCACGGT
gi|190610226|gb|EU744248.1|      GAACACGCTCAACGAGCTGGCCGCGGCGCTGGGCGATGACCCGAACTTCGCTACCACGGT
gi|40769313|gb|AY500152.1|       GGACACGCTCAAAGAGCTGGCCGCAGCGCTGGGCGATGACCCGAACTTCGCTACCACGGT
gi|339784595|gb|JF937108.1|      GGACACGCTCAAAGAGCTGGCCGCAGCGCTGGGCGATGACCCGAACTTCGCTACCACGGT
gi|339751863|gb|JF957057.1|      GAACACGCTCAACGAGCTGGCCGCAGCGCTGGGCGATGACCCGAACTTCGCTACCACGGT
gi|347450202|gb|JN660814.1|      GAACACGCTCAACGAGCTGGCCGCGGCACTGGGCGATGATCCGAACTTCGCCGCCACGGT
gi|339784791|gb|JF937110.1|      GGACACGCTCAACGAGCTGGCCGCGGCACTGGGCGATGACCCGAACTTCGCCGCCACGGT
gi|282721277|gb|GU247132.1|      GAACACGCTCAACGAGCTGGCCGCAGCGCTGGGCGATGACCCGAACTTCGCTACCACGGT
gi|339753554|gb|JN153085.1|      GAACACGCTCAACGAGCTGGCCGCGGCGCTGGGCGTTGACCCGAACTTCGCTACCACGGT
gi|40769414|gb|AY500153.1|       GAACACGCTCAACGAGCTGGCCGCGGCACTGGGCGATGACCCGAACTTCGCCACCACGGT
gi|735999856|gb|KP027204.1|      GGACACGCTCAACGAGCTGGCCGCGGCGCTGGGCGATGACCAGAACTTCGCTACCACGGT
gi|530339880|gb|KF024726.1|      GGACACGCTCAACGAGCTGGCCGCGGCGCTGGGCGATGACCCGAACTTCGCTACCACGGT
gi|339784012|gb|JF937103.1|      GGACACGCTCAAAGAGCTGGCCGCAGCGCTGGGCGATGACCCGAACTTCGCTACCACGGT
gi|746947082|gb|KP027205.1|      GGACACGCTCAACGAGCTGGCCGCGGCGCTGGGCGATGACCCGAACTTCGCGACCACGGT
gi|354996950|gb|JN699000.1|      GGACACGCTCAACGAGCTGGCCGCGGCGCTGGGCGATGACCCGAACTTCGCGACCACGGT
gi|347450411|gb|JN687951.1|      GGACACGCTCAACGAGCTGGCCGCGGCGCTGGGCGATGACCCGAACTTCGCGACTACTGT
gi|197312546|gb|EU826470.1|      GAACACGCTCAACGAGCTGGCCGCGGCGCTGGGCGATGACCCGAACTTCGCGACCACGGT
gi|339783485|gb|JF937099.1|      GGACACGCTCAACGAGCTGGCCGCGGCGCTGGGCGATGACCCGAACTTCGCTACCACGGT
gi|390098594|gb|JQ809703.1|      GGACACGCTCAACGAGCTGGCCGCGGCGCTGGGCGATGACCCGAACTTCGCGACCACGGT
gi|344055438|gb|JN572689.1|      GAACACGCTCAACGAGCTGGCCGCAGCGCTGGGTGATGACCCGAACTTCGCCACCACGGT
gi|529678489|gb|KF024724.1|      GAACACGCTCAACGAGCTGGCCGCAGCGCTGGGTGATGGCCCGAACTTCGCCACCACGGT
gi|339783583|gb|JF937100.1|      GGACACGCTCAAAGAGCTGGCCGCAGCGCTGGGCGATGACCCGAACTTCGCTACCACGGT
gi|529680110|gb|KF416340.1|      GGACACGCTCAAAGAGCTGGCCGCGGCGCTGGGCGATGACCCGAACTTCGCTACCACGGT
gi|339752859|gb|JN020140.1|      GGACACGCTCAACGAGCTGGCCGCGGCGCTGGGCGATGACCCGAACTTCGCTACCACGGT
gi|354998607|gb|JN699016.1|      GAACACGCTCAACGAGCTGGCCGCCGCGCTGGGCGATGACCCGAACTTCGCGACCACGGT
gi|560221600|gb|KF560331.1|      GGACACGCTCAAAGAGCTGGCCGCAGCGCTGGGCGATGACCCGAACTTCGCTACCACGGT
gi|636483546|gb|KJ690250.1|      GGACACGCTCAACGAGCTGGCCGCGGCGCTGGGCGATGACCCGAACTTCGCGACCACGGT
gi|12583995|gb|AF271693.1|       GGACACGCTCAACGAGCTGGCAGCAGCGCTGGGCGATGACCCGAACTTCGCCACCACGGT
                                 * *********  ******** ** ** ***** * *   * *********  * ** **

gi|190610591|gb|EU744252.1|      CGCCGGTCAGATCGGCGCGAAAGCCGACAAGACCACCACGATCACCGCGGGTACCGGCTT
gi|601130781|gb|KJ194585.1|      CGCCTCGCAGATCGGCGCGAAAGCCGACAAAACCACCACGATCACCGCGGGTACCGGCTT
gi|190610226|gb|EU744248.1|      CGTCTCGCAGATCGGCGCGAAAGCCGACAAAGACACCACGATCACCGCGGGCACCGGCTT
gi|40769313|gb|AY500152.1|       CGCCTCGCAGATCGGCGCGAAAGCCGACAAGACCACCACGATCACCGCGGGTACCGGCTT
gi|339784595|gb|JF937108.1|      CGCCTCGCAGATCGGCGCGAAAGCCGACAAGACCACCACGATCACCGCGGGTACCGGCTT
gi|339751863|gb|JF957057.1|      CGCCTCGCAGATCGGCGCGAAAGCCGACAAGACCACCACGATCACCGCGGGTACCGGCCT
gi|347450202|gb|JN660814.1|      GGCGTCGCAGATCGGTACGAAAGCCGACAAGGCCCGCACGATCACCGCGGGCACCGGCCT
gi|339784791|gb|JF937110.1|      CGCCTCGCAGATCGGCGCGAAAGCCGACAAGACCACCACGATCACCGCGGGTACCGGCTT
gi|282721277|gb|GU247132.1|      CGCCTCGCAGATCGGCGCGAAAGCCGACAAGACCACCACGATCACCGCGGGTACCGGCTT
gi|339753554|gb|JN153085.1|      CGCCTCGCAGATCGGCGCGAAAGCCGACAAAGACACCACGATCACCGCGGGCACCGGCTT
gi|40769414|gb|AY500153.1|       CGCCTCGCAGATCGGCGCGAAAGCCGACAAAACCACCACGATCACCGCGGGCACCGGACT
gi|735999856|gb|KP027204.1|      CGCCTCGCAGATCGGCGCGAAAGCCGACAAGACCACCACGATCACCGCGGGTACCGGCCT
gi|530339880|gb|KF024726.1|      CGCCTCGCAGATCGGCGCGAAAGCCGGCAAGACCACCACGATCACCGCGGGTACCGGCCT
gi|339784012|gb|JF937103.1|      CGCCTCGCAGATCGGCGCGAAAGCCGACAAGACCACCACGATCACCGCAGGCACCGGTCT
gi|746947082|gb|KP027205.1|      CGCCGGTCAGATCGGCGCGAAAGCCGACAAGACCACCACGATCACCGCGGGTACCGGCTT
gi|354996950|gb|JN699000.1|      CGCCTCGCAGATCGGCGCGAAAGCCGACAAGACCACCACGATCACCGCGGGTACCGGCTT
gi|347450411|gb|JN687951.1|      CGCCGGTCAGATCGGCGCGAAAGCCGACAAGACCACCACGATCACCGCGGGTACCGGCTT
gi|197312546|gb|EU826470.1|      CGCCTCGCAGATCGGCGCGAAAGCCGACAAGACCACCACGATCACCGCGGGTACCGGCCT
gi|339783485|gb|JF937099.1|      CGCCTCGCAGATCGGCGCGAAAGCCGACAAGACCACCACGATCACCGCGGGTACCGGCTT
gi|390098594|gb|JQ809703.1|      CGCCTCGCAGATCGGCGCGAAAGCCGACAAGACCACCACGATCACCGCGGGTACCGGCTT
gi|344055438|gb|JN572689.1|      CGCCTCCCAGATCGGCGCGAAAGCCGACAAAGACACCACGATCACCGCGGGTACCGGCTT
gi|529678489|gb|KF024724.1|      CGCCTCCCAGATCGGCGCGAAAGCCGACAAAGACACCACGATCACCGCGGGTACCGGCTT
gi|339783583|gb|JF937100.1|      CGCCTCGCAGATCGGCGCGAAAGCCGACAAGACCACCACGATCACCGCGGGTACCGGCTT
gi|529680110|gb|KF416340.1|      CGCCTCGCAGATCGGCGCGAAAGCCGACAAGACCACCACGATCACCGCGGGTACCGGCTT
gi|339752859|gb|JN020140.1|      CGCCTCGCAGATCGGCGCGAAAGCCGACAAGACCACGACGATCACCGCGGGTACCGGCTT
gi|354998607|gb|JN699016.1|      CGCCTCGCAGATCGGCGCGAAAGCCGACAAGACCACGACGATCACCGCGGGTACCGGCCT
gi|560221600|gb|KF560331.1|      CGCCTCGCAGATCGGCGCGAAAGCCGACAAGACCACCACGATCACCGCGGGTACCGGCCT
gi|636483546|gb|KJ690250.1|      CGCCTCGCAGATCGGCGCGAAAGCCGACAAGACCACCACGATCACCGCGGGTACCGGCTT
gi|12583995|gb|AF271693.1|       CGCCTCGCAGATCGGCGCGAAAGCCGACAAGGCCACCACGATCACCGCGGGTACCGGCTT
                                  *     ********  ********* ***   *   *********** ** *****  *

gi|190610591|gb|EU744252.1|      GACCGGCGGCGGGGATCTGTCCGCGAGCCGGACACTGAACGTCTCGTTCGGGACGTCGTC
gi|601130781|gb|KJ194585.1|      GACCGGCGGCGGGGATCTGTCCGCGAACCGGACGCTGAACGTCGCCTATGG---------
gi|190610226|gb|EU744248.1|      GACCGGTGGCGGGGATCTGTCCGCGAGCCGGACGCTGAACGTCTCGTTCGGGACGTCGTC
gi|40769313|gb|AY500152.1|       GACCGGCGGCGGGGATCTGTCATCGAACCGGACGCTGAACGTCTCGTTCGGGACGTCGTC
gi|339784595|gb|JF937108.1|      GACCGGCGGCGGGGATCTGTCATCGAACCGGACGCTGAACGTCTCGTTCGGGACGTCGTC
gi|339751863|gb|JF957057.1|      CACCGGTGGCGGGGACCTGTCCGCCAACCGGACGCTGAACGTCGCCTATGG---------
gi|347450202|gb|JN660814.1|      CACCGGCGGCGGCGACCTGACCGCCGACCGGACGCTGTCTGTCTCGTTCGGAACGTCGTC
gi|339784791|gb|JF937110.1|      GACCGGCGGCGGGGATCTGTCCGCGAGCCGGACGCTGTCCGTCTCGTTCGGGACGTCGTC
gi|282721277|gb|GU247132.1|      GACCGGCGGCGGGGATCTGTCATCGAACCGGACGCTGAACGTCTCGTTCGGGACGTCGTC
gi|339753554|gb|JN153085.1|      GACCGGTGGCGGGGATCTGTCCGCGAGCCGGACGCTGAACGTCTCGTTCGGGACGTCGTC
gi|40769414|gb|AY500153.1|       CACCGGCGGCGGCGACCTGACCGCCGACCGGACGCTGTCCGTCTCGTTCGGCACGTCGTC
gi|735999856|gb|KP027204.1|      CACCGGCGGCGGGGATCTGTCCGCGAACCGGACGCTGAACGTCACCTATGGCACCACTGC
gi|530339880|gb|KF024726.1|      CACCGGCGGCGGGGATCTGTCCGCGAACCGGACGCTGAACGTCACCTATGGCACCACTGC
gi|339784012|gb|JF937103.1|      CACCGGCGGTGGGGACCTGTCCGCGAACCGGACGCTGTCCGTCTCGTTCGGCACGTCGTC
gi|746947082|gb|KP027205.1|      GACCGGCGGCGGGGATCTGTCCGCGAACCGGACACTGAACGTCGCCTACGG---------
gi|354996950|gb|JN699000.1|      GACCGGCGGCGGGGATCTGTCCGCGAGCCGGACGCTGAACGTCGCCTATGG---------
gi|347450411|gb|JN687951.1|      GACCGGCGGCGGGGATCTGTCCGCGAGCCGGACGCTGAACGTCGCCTATGG---------
gi|197312546|gb|EU826470.1|      CACCGGTGGCGGGGATCTGTCCGCGAGCCGGACGCTGAACGTCGCCTATGG---------
gi|339783485|gb|JF937099.1|      GACCGGTGGCGGGGATCTGTCCGCGAGCCGGACGCTGAACGTCGCCTATGG---------
gi|390098594|gb|JQ809703.1|      GACCGGCGGCGGGGATCTGTCCGCGAGCCGGACGCTGAACGTCTCGTTCGGGACGTCGTC
gi|344055438|gb|JN572689.1|      GACCGGCGGCGGGGATCTGTCCGCGAGCCGGACGCTGAACGTCTCGTTCGGGACGTCGTC
gi|529678489|gb|KF024724.1|      GACCGGCGGCGGGGATCTGTCCGCGAGCCGGACGCTGAACGTCTCGTTCGGGACGTCGTC
gi|339783583|gb|JF937100.1|      GACCGGCGGCGGGGATCTGTCCGCCAACCGGACGCTGAACGTCTCGTTCGGGACGTCGTC
gi|529680110|gb|KF416340.1|      GACCGGCGGCGGGGATCTGTCCGCGAGCCGGACGCTGAACGTCTCGTTCGGGACGTCGTC
gi|339752859|gb|JN020140.1|      GACCGGTGGCGGGGATCTGTCCGCGAGCCGGACGCTGAACGTCTCGTTCGGGACGTCGTC
gi|354998607|gb|JN699016.1|      CACCGGCGGCGGGGATCTGTCCGCCAACCGGACGCTGAACGTCTCGTTCGGGACGTCGTC
gi|560221600|gb|KF560331.1|      CACCGGCGGCGGGGACCTGTCCGCCAACCGGACGCTGAACGTCTCGTTCGGGACGTCGTC
gi|636483546|gb|KJ690250.1|      GACCGGCGGCGGGGATCTGTCCGCCAACCGGACGCTGAACGTCTCGTTCGGGACGTCGTC
gi|12583995|gb|AF271693.1|       GACCGGCGGCGGGGATCTGTCCGCGAACCGGACGCTGAACGTCTCGTTCGGGACGTCGTC
                                  ***** ** ** ** *** *  *   ****** ***   *** * *  **         

gi|190610591|gb|EU744252.1|      TACGACCGCGTGCGTC---------GGTAACGACTCCCGGTTGTCGGACACCCGCACCCC
gi|601130781|gb|KJ194585.1|      CACCACCGCGGGCACCGCGGCGCAGGGCAACGACTCCCGGTTGTCGGACACCCGCACCCC
gi|190610226|gb|EU744248.1|      GACGACCGCGTGCGTC---------GGTAACGACTCCCGGCTGTCGGACACCCGTACCCC
gi|40769313|gb|AY500152.1|       TACGACCGCGTGCGTC---------GGTAACGACTCCCGGCTGTCTAACACCCGCACCCC
gi|339784595|gb|JF937108.1|      TACGACCGCGTGCGTC---------GGTAACGACTCCCGGCTGTCTAACACCCGCACCCC
gi|339751863|gb|JF957057.1|      CACCACCGCGGGCACCGCGGCGCAAGGCAACGACTCCCGCCTGTCCGACACCCGCACCCC
gi|347450202|gb|JN660814.1|      GACGACCGCGTGCGTC---------GGTAACGACTCCCGGCTGTCGAACACCCGCACCCC
gi|339784791|gb|JF937110.1|      GACGACCGCGTGCGTC---------GGTAACGACTCCAGGTTGTCGGACACCCGCACCCC
gi|282721277|gb|GU247132.1|      TACGACCGCGTGCGTC---------GGTAACGACTCCAGGTTGTCGAACACCCGCACCCC
gi|339753554|gb|JN153085.1|      GACGACCGCGTGCGTC---------GGTAACGACTCCCGGCTGTCGGACACCCGTACCCC
gi|40769414|gb|AY500153.1|       GACGACCGCGTGCGTC---------GGTAACGACTCCAGGTTGTCGGACACCCGCACCCC
gi|735999856|gb|KP027204.1|      GGGCACCGCGTGCGTC---------GGTAACGACTCCAGGTTGTCGGACACCCGCACCCC
gi|530339880|gb|KF024726.1|      GGGCACCGCGTGCGTC---------GGTAACGACTCCAGGTTGTCGGACACCCGCACCCC
gi|339784012|gb|JF937103.1|      GACGACCGCGTGCGTC---------GGTAACGACTCCCGGTTGTCGAACACCCGCACCCC
gi|746947082|gb|KP027205.1|      CACCACCGCGGGCACCGCGGCGCAAGGCAACGACTCCCGGCTGTCGGACACCCGCACCCC
gi|354996950|gb|JN699000.1|      CACCACCGCGGGCACCGCGGCGCAAGGCAACGACTCCCGGTTGTCGAACACCCGCACCCC
gi|347450411|gb|JN687951.1|      CACCACCGCGGGCACCGCGGCGCAAGGCAACGACTCCCGGCTGTCGGACACCCGCACCCC
gi|197312546|gb|EU826470.1|      CACCACCGCGGGCACCGCGGCGCAAGGCAACGACTCCCGGTTGTCGAACACCCGCACCCC
gi|339783485|gb|JF937099.1|      CACCACCGCGGGCACCGCGGCGCAGGGCAACGACTCCCGGTTGTCGGACACCCGCACCCC
gi|390098594|gb|JQ809703.1|      TACGACCGCGTGCGTC---------GGTAACGACTCCCGGTTGTCGGACACCCGCACCCC
gi|344055438|gb|JN572689.1|      GACGACCGCGTGCGTC---------GGTAACGACTCCAGGTTGTCGAACACCCGCACCCC
gi|529678489|gb|KF024724.1|      GACGACCGCGTGCGTC---------GGTAACGACTCCAGGTTGTCGAACACCCGCACCCC
gi|339783583|gb|JF937100.1|      TACGACCGCGTGCGTC---------GGTAACGACTCCCGGCTGTCGAACACCCGCACCCC
gi|529680110|gb|KF416340.1|      TACGACCGCGTGCGTC---------GGTAACGACTCCAGGTTGTCGAACACCCGCACCCC
gi|339752859|gb|JN020140.1|      TACGACCGCGTGCGTC---------GGTAACGACTCCAGGTTGTCGGACACCCGCACCCC
gi|354998607|gb|JN699016.1|      TACGACCGCGTGCGTC---------GGTAACGACTCCCGGCTGTCGGACACCCGTACCCC
gi|560221600|gb|KF560331.1|      TACGACCGCGTGCGTC---------GGTAACGACTCCAGGTTGTCGGACACCCGCACCCC
gi|636483546|gb|KJ690250.1|      GACGACCGCGTGCGTC---------GGTAACGACTCCCGGCTGTCGAACACCCGCACCCC
gi|12583995|gb|AF271693.1|       TACGACCGCGTGCGTC---------GGTAACGACTCCAGGTTGTCGAACACCCGCACCCC
                                     ****** **  *         ** ********* *  ****  ******* *****

gi|190610591|gb|EU744252.1|      GACCGACGGATCGGTGACCAACGCCAAAGTCGCTTCCGGTGCGGGTATCGCGCTGTCGAA
gi|601130781|gb|KJ194585.1|      GACCGACGGTTCGGTGACCAACGCCAAGGTCGCATCCGGCGCGGGTATCGCGCTGTCGAA
gi|190610226|gb|EU744248.1|      GACCGACGGATCGGTGACCAACGCCAAAGTCGCTTCCGGTGCGGGTATCGCGCTGTCGAA
gi|40769313|gb|AY500152.1|       GACCGACGGATCGGTGACCAACGCCAAAGTCGCTTCCGGGGCGGGTATCGCGCTGTCGAA
gi|339784595|gb|JF937108.1|      GACCGACGGATCGGTGACCAACGCCAAAGTCGCTTCCGGGGCGGGTATCGCGCTGTCGAA
gi|339751863|gb|JF957057.1|      GACCGACGGATCGGTGACCAACGCCAAAGTCGCTTCCGGTGCGGGTATCGCGCTGTCGAA
gi|347450202|gb|JN660814.1|      GACCGACGGTTCGGTGACCAACGCCAAGGTCGCATCCGGCGCGGCGATCGCGCTGTCAAA
gi|339784791|gb|JF937110.1|      GACCGACGGATCGGTGACCAACGCCAAAGTCGCTTCCGGGGCGGGTATCGCGCTGTCGAA
gi|282721277|gb|GU247132.1|      GACCGACGGATCGGTGACCAACGCCAAAGTCGCTTCCGGCGCGGGTATCGCGCTGTCGAA
gi|339753554|gb|JN153085.1|      GACCGACGGATCGGTGACCAACGCCAAAGTCGCTTCCGGTGCGGGTATCGCGCTGTCGAA
gi|40769414|gb|AY500153.1|       GACCGACGGATCGGTGACCAACGCCAAAGTCGCTTCCGGGGCGGGTATCGCGCTGTCGAA
gi|735999856|gb|KP027204.1|      GACCGACGGATCGGTGACCAACGCCAAAGTCGCTTCCGGCGCGGGTATCGCTCTGTCGAA
gi|530339880|gb|KF024726.1|      GACCGACGGATCGGTGACCAACGCCAAAGTCGCTTCCGGCGCGGGTATCGCTCTGTCGAA
gi|339784012|gb|JF937103.1|      GACCGACGGTTCGGTGACCAACGCCAAAGTCGCATCCGGCGCGGGTATCGCGCTGTCGAA
gi|746947082|gb|KP027205.1|      GACCGACGGATCGGTGACCAACGCCAAAGTCGCTTCCGGGGCGGATATCGCGCTGTCGAA
gi|354996950|gb|JN699000.1|      GACCGACGGATCGGTGACCAACGCCAAAGTCGCTTCCGGCGCGGGTATCGCGCTGTCGAA
gi|347450411|gb|JN687951.1|      GACCGACGGATCGGTGACCAACGCCAAAGTCGCATCCGGTGCGGGTATCGCGCTGTCGAA
gi|197312546|gb|EU826470.1|      GACCGACGGATCGGTGACCAACGCCAAAGTCGCTTCCGGCGCGGGTATCGCGCTGTCGAA
gi|339783485|gb|JF937099.1|      GACCGACGGATCGGTGACCAACGCAAAAGTCGCTTCCGGCGCGGGTATCGCGCTGTCGAA
gi|390098594|gb|JQ809703.1|      GACCGACGGATCGGTGACCAACGCCAAAGTCGCTTCCGGTGCGGGTATCGCGCTGTCGAA
gi|344055438|gb|JN572689.1|      GACGGACGGATCGGTGACCAACGCCAAAGTCGCTTCCGGCGCGGGTATCGCGCTGTCGAA
gi|529678489|gb|KF024724.1|      GACGGACGGATCGGTGACCAACGCCAAAGTCGCTTCCGGCGCGGGTATCGCGCTGTCGAA
gi|339783583|gb|JF937100.1|      GACCGACGGATCGGTGACCAACGCCAAAGTCGCATCCGGGGCGGGTATCGCGCTGTCGAA
gi|529680110|gb|KF416340.1|      GACGGACGGATCGGTGACCAACGCCAAAGTCGCTTCCGGTGCGGGTATCGCGCTGTCGAA
gi|339752859|gb|JN020140.1|      GACGGACGGATCGGTGACCAACGCCAAGGTCGCTTCCGGTGCGGGTATCGCGCTGTCGAA
gi|354998607|gb|JN699016.1|      GACCGACGGATCGGTGACCAACGCCAAAGTCGCTTCCGGCGCGGGTATCGCGCTGTCGAA
gi|560221600|gb|KF560331.1|      GACCGACGGATCGGTGACCAACGCCAAAGTCGCTTCCGACGCGGGTATCGCGCTGTCGAA
gi|636483546|gb|KJ690250.1|      GACCGACGGTTCGGTGACCAACGCCAAGGTCGCATCCGGTGCGGGTATCGCGCTGTCGAA
gi|12583995|gb|AF271693.1|       GACCGACGGATCGGTGACCAACGCCAAAGTCGCTTCCGGGGCGGGTATCGCGCTGTCGAA
                                 *** ***** ************** ** ***** ****  ****  ***** ***** **

gi|190610591|gb|EU744252.1|      GCTAGCCACCGGCTACGTCGCCGGCTCGGACAACTCCGGTGCCCGGACGCTGACTATCTG
gi|601130781|gb|KJ194585.1|      GCTGGCTACCGGATACGTCGCCGGCTCGGACAACTCCGGTGCCCGGACGCTGACGATCTG
gi|190610226|gb|EU744248.1|      GCTGGCTACCGGCTACGTCGCCGGCTCGGACAACTCCGGTGCCCGTACGCTGACGATCTG
gi|40769313|gb|AY500152.1|       GCTGGCTACCGGCTACGTCGCCGGCTCGGACAACTCCGGTGCCCGGACGCTGACGATCTG
gi|339784595|gb|JF937108.1|      GCTGGCTACCGGCTACGTCGCCGGCTCGGACAACTCCGGTGCCCGGACGCTGACGATCTG
gi|339751863|gb|JF957057.1|      GCTGGCTACCGGCTACGTCGCCGGCTCGGACAACTCCGGTGCCCGGACGCTGACGATCTG
gi|347450202|gb|JN660814.1|      GCTGGCGACCGGCTACGTCGCCGGCTCGGACAACTCCGGTGCCCGGACGCTGACGATCTG
gi|339784791|gb|JF937110.1|      GCTGGCGACCGGCTACGTCGCCGGCTCGGACAACTCCGGTGCCCGGACGCTGACGATCTG
gi|282721277|gb|GU247132.1|      GCTGGCTACCGGCTACGTCGCCGGCTCGGACAACTCCGGTGCCCGGACGCTGACGATCTG
gi|339753554|gb|JN153085.1|      GCTGGCTACCGGCTACGTCGCCGGCTCGGACAACTCCGGTGCCCGTACGCTGACGATCTG
gi|40769414|gb|AY500153.1|       GCTGGCTACCGGCTACGTCGCCGGCTCGGACAACTCCGGTGCCCGGACGCTGACTATCTG
gi|735999856|gb|KP027204.1|      GCTGGCTACCGGCTACGTCGCCGGCTCGGACAACTCCGGTGCCCGGACGCTGACGATCTG
gi|530339880|gb|KF024726.1|      GCTGGCTACCGGCTACGTCGCCGGCTCGGACAACTCCGGTGCCCGGACGCTGACGATCTG
gi|339784012|gb|JF937103.1|      GCTGGCTACCGGCTACGTCGCCGGCTCGGACAACTCCGGTGCCCGGACGCTGACGATCTG
gi|746947082|gb|KP027205.1|      GCTGGCTACCGGCTACGTCGCCGGCTCGGACAACTCCGGTGCCCGGACGCTGACTATCTG
gi|354996950|gb|JN699000.1|      GCTGGCTACCGGCTACGTCGCCGGCTCGGACAACTCCGGTGCCCGGACGCTGACGATCTG
gi|347450411|gb|JN687951.1|      GCTGGCTACCGGCTACGTCGCCGGCTCGGACAACTCCGGTGCCCGGACGCTGACGATCTG
gi|197312546|gb|EU826470.1|      GCTGGCTACCGGCTACGTCGCCGGCTCGGACAACTCCGGTGCCCGGACGCTGACGATCTG
gi|339783485|gb|JF937099.1|      GCTGGCTACCGGCTACGTCGCTGGCTCGGACAACTCCGGTGCCCGGACGCTGACGATCTG
gi|390098594|gb|JQ809703.1|      GCTGGCTACCGGCTACGTCGCCGGCTCGGACAACTCCGGTGCCCGGACGCTGACGATCTG
gi|344055438|gb|JN572689.1|      GCTGGCTACCGGCTACGTCGCCGGCTCGGACAACTCCGGTGCCCGGACGCTGACGATCTG
gi|529678489|gb|KF024724.1|      GCTGGCTACCGGCTACGTCGCCGGCTCGGACAACTCCGGTGCCCGGACGCTGACGATCTG
gi|339783583|gb|JF937100.1|      GCTGGCTACCGGCTACGTCGCCGGCTCGGACAACTCCGGTGCCCGGACGCTGACGATCTG
gi|529680110|gb|KF416340.1|      GCTGGCTACCGGCTACGTCGCCGGCTCGGACAACTCCGGTGCCCGGACGCTGACGATCTG
gi|339752859|gb|JN020140.1|      GCTAGCTACCGGCTACGTCGCCGGCTCGGACAACTCCGGTGCCCGGACGCTGACGATCTG
gi|354998607|gb|JN699016.1|      GCTAGCCACCGGCTACGTCGCCGGCTCGGACAACTCCGGTGCCCGGACGCTGACGATCTG
gi|560221600|gb|KF560331.1|      GCTAGCCACCGGCTACGTCGCCGGCTCGGACAACTCCGGTGCCCGGACGCTGACTATCTG
gi|636483546|gb|KJ690250.1|      GCTGGCTACCGGCTACGTCGCCGGCTCGGACAACTCCGGTGCCCGGACGCTGACTATCTG
gi|12583995|gb|AF271693.1|       GCTGGCTACCGGCTACGTCGCCGGCTCGGACAACTCAGGTGCCCGGACGCTGACGATCTG
                                 *** ** ***** ******** ************** ******** ******** *****

gi|190610591|gb|EU744252.1|      GGTCGGGACCGAGGCGCAGTACACCGCGATCGGCACAAAAGACTC
gi|601130781|gb|KJ194585.1|      GGTCGGGACCGAGGCGCAGTACACCGCGATCGGCACCAAGGACTC
gi|190610226|gb|EU744248.1|      GGTCGGGACCGAGGCGCAGTACACCGCGATCGGCACAAAGGACTC
gi|40769313|gb|AY500152.1|       GGTCGGGACCGAGGCGCAGTACACCGCGATCGGCACAAAAGACTC
gi|339784595|gb|JF937108.1|      GGTCGGGACCGAGGCGCAGTACACCGCGATCGGCACAAAAGACTC
gi|339751863|gb|JF957057.1|      GGTCGGGACCGAGGCGCAGTACACCGCGATCGGCACAAAAGACTC
gi|347450202|gb|JN660814.1|      GGTCGGGACCGAGGCGCAGTACGCCGCGATCGGCACCAAAGACTC
gi|339784791|gb|JF937110.1|      GGTCGGGACCGAGGCGCAGTACACCGCGATCGGCACAAAAGACTC
gi|282721277|gb|GU247132.1|      GGTCGGGACCGAGGCGCAGTACACCGCGATCGGCACAAAAGACTC
gi|339753554|gb|JN153085.1|      GGTCGGGACCGAGGCGCAGTACACCGCGATCGGCACAAAAGACTC
gi|40769414|gb|AY500153.1|       GGTCGGGACCGAGGCGCAGTACAACGCTATCGGCACAAAAGACTC
gi|735999856|gb|KP027204.1|      GGTCGGGACCGAGGCGCAGTACACCGCGATCGGCACAAAAGACTC
gi|530339880|gb|KF024726.1|      GGTCGGGACCGAGGCGCAGTACACCGCGATCGGCACAAAAGACTC
gi|339784012|gb|JF937103.1|      GGTCGGGACCGAGGCGCAGTACACCGCGATCGGCACCAAGGACTC
gi|746947082|gb|KP027205.1|      GGTCGGGACCGAGGCGCAGTACAACGCGATCGGCACAAAAGACTC
gi|354996950|gb|JN699000.1|      GGTCGGGACCGAGGCGCAGTACACCGCGATCGGCACAAAAGACTC
gi|347450411|gb|JN687951.1|      GGTCGGGACCGAGGCGCAGTACACCGCGATCGGCACAAAAGACTC
gi|197312546|gb|EU826470.1|      GGTCGGGACCGAGGCGCAGTACACCGCGATCGGCACAAAAGACTC
gi|339783485|gb|JF937099.1|      GGTCGGGACCGAGGCGCAGTACACCGCGATCGGCACAAAAGACTC
gi|390098594|gb|JQ809703.1|      GGTCGGGACCGAGGCGCAGTACACCGCGATCGGCACAAAAGACTC
gi|344055438|gb|JN572689.1|      GGTCGGGACCGAGGCGCAGTACACCGCGATCGGCACAAAAGACTC
gi|529678489|gb|KF024724.1|      GGTCGGGACCGAGGCGCAGTACACCGCGATCGGCACAAAAGACTC
gi|339783583|gb|JF937100.1|      GGTCGGGACCGAGGCGCAGTACACCGCGATCGGCACAAAAGACTC
gi|529680110|gb|KF416340.1|      GGTCGGGACCGAGGCGCAGTACACCGCGATCGGCACAAAAGACTC
gi|339752859|gb|JN020140.1|      GGTCGGGACCGAGGCGCAGTACAACGCGATCGGCACAAAAGACTC
gi|354998607|gb|JN699016.1|      GGTCGGGACCGAGGCGCAGTACACCGCGATCGGCACAAAGGACTC
gi|560221600|gb|KF560331.1|      GGTCGGGACCGAGGCGCAGTACACCGCGATCGGCACAAAAGACTC
gi|636483546|gb|KJ690250.1|      GGTCGGGACTGAGGCGCAGTACACCGCGATCGGCACAAAAGACTC
gi|12583995|gb|AF271693.1|       GGTCGGGACCGAGGCGCAGTACACCGCGATCGGCACAAAAGACTC
                                 ********* ************  *** ******** ** *****
