# Supplementary material for: Aligning the unalignable: bacteriophage whole genome alignments
Source: BMC Bioinformatics. 2016 Jan 13;17:30. doi: 10.1186/s12859-015-0869-5 (PMC4711071; doi:10.1186/s12859-015-0869-5)
Supplement: Additional file 1 — Regions in which gapless alignments predicted by Alpha are contested by Clustal Omega, T-Coffee or Muscle. (ZIP 32 kb) [file 12859_2015_869_MOESM1_ESM.zip › Region2_U2[6932-7965]_Myco6_Myco30]

Region: U2[6932-7965] (Myco6 coordinates --> U2[6857-7890])

Gapped nucleotide alignements: 2 alignments by Muscle

---------------
Reference sequences

>gb|AY500152.1|:6932-7965 Mycobacteriophage U2, complete genome
GGAGTGGCGGTTCACTACCCGGAGTCGCTACTCCCCGCCCCGTCGCATATCCAGGGGCCGACCTGGCGGC
AGTACGAAGACGGCTCATGGTTCCTGCCCGAGAAGACTCTCGGCTGGCAGATCATCAGCTGGCTGTTCGA
GTACGTCAACTCCCCCGCTGGCGACGGCCCGTTCGTCCCGACGCTGGAGCAGGCGCGATTCATCGCCTGG
TGGTACGCGGTCGACGATCAAGGGAAGTACGCCTACCGCGAGGGCACGCTCCGCCGGATGAAGGGCTGGG
GAAAGGACCCGATGATCGGCGCGCTCGCGCTCGCCGAACTCTGCGGGCCAGTCGCCTTCTCGCACTTCGA
CGACAACGGTAACCCGGTCGGCAAGCCCCGCCACGCGGCGTGGGTCACCGTCGCCGCAGTCTCTCAGCAG
CAGACGGTGAACACGTTCGGGCTGTTCCCGATCATGGTCTCGAAGAAGCTGAAGACCGAGTACGGCTTGT
CCGTCAACCGCTTCATCATCTATTCCGAGATCGGCGGCCGGCTAGAAGCCGCTACCGCGTCCCCCGCGTC
GATGGAGGGTAACCGCCCGACGTTCGTCGTCCAGAACGAGACGCAGTGGTGGGGAGTAGGCCCCGGCGGC
GAGGTCAACGACGGCCACCAGATGGCCGAGGTCATCGAAGGCAACATGACCAAGGTCCCCGGTGCCCGCA
CCTTGTCGATCTGCAACGCTCACCGGCCCGGCGACGACACCGTCGCGGAGATGTCTTACCTGAACTGGCT
GGACATCCTGGCAGGCGACGCTATCGACACCGGCGTCCTCTACGACGCCTTGGAAGCCCCGGCTGACACG
CCGGTCTCCGAGATCCCGTTCCCGTCCGACGACCCCGAGGGGTACGAGGCCGGGGTCGCCCAGCTCATGA
AGGGCCTGGAGATCGCCCGCGGCGACTCGATCTGGCTCCCGCTCGACGACATCTTGATGTCGGTCCTGAC
GGCGAAGAACGACGTCATCGAGTCCCGACGGAAGTTCCTCAACCAGGTCAACGC

>gi|354996950|gb|JN699000.1|:7659-8692 Mycobacterium phage BillKnuckles, complete genome
GGAGTGGCGGTTCACTACCCGGAGTCGCTACTCCCCGCCCCGTCGCATATCCAGGGGCCGACCTGGCGGCAGTACGAAGA
CGGCTCATGGTTCCTGCCCGAGAAGACTCTCGGCTGGCAGATCATCAGCTGGCTGTTCGAGTACGTCAACGCACCGGACG
GTTCCGGGCCTTTCATCCCCACGATGGAGCAGGCCAGGTTCATCGCCTGGTGGTACGCGGTCGACGAGAACGGTAAGTAC
GTCTACCGCGAGGGCACCTTCCGCCGCATGAAGGGCCACGGTAAGGACCCGCTGGTAGCAGCGATGTCGCTCGCGGAGCT
CTGCGGACCAGTCGCCTTCTCGCACTTCGACGACAACGGTAACCCGGTCGGCAAGACCCGGCACGCGGCGTGGATCACGA
TCGCCGCGGTCTCCCAGGACCAGACGAAGAACACGTTCTCGCTGTTCCCGATCATGGTCTCGAAGAAGCTGAGGGCCGAG
TACGGCTTGTCCGTCAACCGCTTCATCATCTATTCCGAGATCGGCGGGCGGCTCGAAGCCGCGACCGCGTCCCCCGCGTC
GATGGAGGGTAACCGCCCGACGTTCGTCATCCAGAACGAGACGCAGTGGTGGGGCGTAGGCCCCGGCGGCGAGGTCAACG
GCGGCCACCAGATGGCCGAGGTCATCGAAGGCAACATGACCAAGGTCCCCGGTGCCCGCACCTTGTCGATCTGCAACGCT
CACCGGCCCGGCGACGACACCGTCGCGGAGAGGTCCTACCAGAACTGGCTGGACATCCTCGCCGGCGAGGTCATCGACAC
AGGCATCCTCTACGACGCGCTCGAAGCTCCCGCCGACACCCCGGTGTCCGAGATCCCGCCGCCGTCCGAAGACGAACCCG
GCTACACCGCCGGAGTAGCGAAGCTGCTGGAGGGCCTGGAGATCGCCCGCGGCGACTCGATCTGGCTCCCGCTCGACGAC
ATTCTGATGTCGGTCCTGACGGCGAAAAACGACATCATCGAGTCCCGACGCAAGTTCCTCAACCAGGTCAACGC

---------------
tblastx results

Score	Expect	Identities	Positives	Gaps Frame
768 bits(1673)	0.0	305/344(89%)	324/344(94%)	0/344(0%) +1/+1

Query  1     GVAVHYPESLLPAPSHIQGPTWRQYEDGSWFLPEKTLGWQIISWLFEYVNSPAGDGPFVP  180
             GVAVHYPESLLPAPSHIQGPTWRQYEDGSWFLPEKTLGWQIISWLFEYVN+P G GPF+P
Sbjct  1     GVAVHYPESLLPAPSHIQGPTWRQYEDGSWFLPEKTLGWQIISWLFEYVNAPDGSGPFIP  180

Query  181   TLEQARFIAWWYAVDDQGKYAYREGTLRRMKGWGKDPMIGALALAELCGPVAFSHFDDNG  360
             T+EQARFIAWWYAVD+ GKY YREGT RRMKG GKDP++ A++LAELCGPVAFSHFDDNG
Sbjct  181   TMEQARFIAWWYAVDENGKYVYREGTFRRMKGHGKDPLVAAMSLAELCGPVAFSHFDDNG  360

Query  361   NPVGKPRHAAWVTVAAVSQQQTVNTFGLFPIMVSKKLKTEYGLSVNRFIIYSEIGGRLEA  540
             NPVGK RHAAW+T+AAVSQ QT NTF LFPIMVSKKL+ EYGLSVNRFIIYSEIGGRLEA
Sbjct  361   NPVGKTRHAAWITIAAVSQDQTKNTFSLFPIMVSKKLRAEYGLSVNRFIIYSEIGGRLEA  540

Query  541   ATASPASMEGNRPTFVVQNETQWWGVGPGGEVNDGHQMAEVIEGNMTKVPGARTLSICNA  720
             ATASPASMEGNRPTFV+QNETQWWGVGPGGEVN GHQMAEVIEGNMTKVPGARTLSICNA
Sbjct  541   ATASPASMEGNRPTFVIQNETQWWGVGPGGEVNGGHQMAEVIEGNMTKVPGARTLSICNA  720

Query  721   HRPGDDTVAEMSYLNWLDILAGDAIDTGVLYDALEAPADTPVSEIPFPSDDPEGYEAGVA  900
             HRPGDDTVAE SY NWLDILAG+ IDTG+LYDALEAPADTPVSEIP PS+D  GY AGVA
Sbjct  721   HRPGDDTVAERSYQNWLDILAGEVIDTGILYDALEAPADTPVSEIPPPSEDEPGYTAGVA  900

Query  901   QLMKGLEIARGDSIWLPLDDILMSVLTAKNDVIESRRKFLNQVN  1032
             +L++GLEIARGDSIWLPLDDILMSVLTAKND+IESRRKFLNQVN
Sbjct  901   KLLEGLEIARGDSIWLPLDDILMSVLTAKNDIIESRRKFLNQVN  1032

Query length: 1032
Annotation in range 7-1032 (99 %)

>gi|157786404|ref|YP_001491581.1|:2-343 Putative terminase [Mycobacterium phage U2]
AVHYPESLLPAPSHIQGPTWRQYEDGSWFLPEKTLGWQIISWLFEYVNSPAGDGPFVPTLEQARFIAWWYAVDDQGKYA
YREGTLRRMKGWGKDPMIGALALAELCGPVAFSHFDDNGNPVGKPRHAAWVTVAAVSQQQTVNTFGLFPIMVSKKLKTEY
GLSVNRFIIYSEIGGRLEAATASPASMEGNRPTFVVQNETQWWGVGPGGEVNDGHQMAEVIEGNMTKVPGARTLSICNAH
RPGDDTVAEMSYLNWLDILAGDAIDTGVLYDALEAPADTPVSEIPFPSDDPEGYEAGVAQLMKGLEIARGDSIWLPLDDI
LMSVLTAKNDVIESRRKFLNQVN

>gi|593780416|ref|YP_009018239.1|:2-343 gp12 [Mycobacterium phage BillKnuckles]
AVHYPESLLPAPSHIQGPTWRQYEDGSWFLPEKTLGWQIISWLFEYVNAPDGSGPFIPTMEQARFIAWWYAVDENGKYV
YREGTFRRMKGHGKDPLVAAMSLAELCGPVAFSHFDDNGNPVGKTRHAAWITIAAVSQDQTKNTFSLFPIMVSKKLRAEY
GLSVNRFIIYSEIGGRLEAATASPASMEGNRPTFVIQNETQWWGVGPGGEVNGGHQMAEVIEGNMTKVPGARTLSICNAH
RPGDDTVAERSYQNWLDILAGEVIDTGILYDALEAPADTPVSEIPPPSEDEPGYTAGVAKLLEGLEIARGDSIWLPLDDI
LMSVLTAKNDIIESRRKFLNQVN

---------------
Gapped alignments                        
                                     
MUSCLE (3.8) multiple sequence alignment (2 gaps in the 15th block)


gb|AY500152.1|:6857-7843      GGAGTGGCGGTTCACTACCCGGAGTCGCTACTCCCCGCCCCGTCGCATATCCAGGGGCCG
gb|EU744252.1|:7625-8611      GGAGTGGCGGTTCACTACCCGGAGTCGCTACTCCCCGCCCCGTCGCATATCCAGGGGCCG
gb|KP027205.1|:7184-8170      GGAGTGGCGGTTCACTACCCGGAGTCGCTACTCCCCGCCCCGTCGCATATCCAGGGGCCG
gb|JN699000.1|:7584-8570      GGAGTGGCGGTTCACTACCCGGAGTCGCTACTCCCCGCCCCGTCGCATATCCAGGGGCCG
gb|JN572689.1|:7053-8039      GGAGTGGCGGTTCACTACCCGGAGTCGCTACTCCCCGCCCCGTCGCATATCCAGGGGCCG
gb|JN660814.1|:6821-7807      GGAGTGGCGGTTCACTACCCGGAGTCGCTACTCCCCGCCCCGTCGCATATCCAGGGGCCG
                              ************************************************************

gb|AY500152.1|:6857-7843      ACCTGGCGGCAGTACGAAGACGGCTCATGGTTCCTGCCCGAGAAGACTCTCGGCTGGCAG
gb|EU744252.1|:7625-8611      ACCTGGCGGCAGTACGAAGATGGCTCATGGTTCCTGCCCGAGAAGACTCTCGGCTGGCAG
gb|KP027205.1|:7184-8170      ACCTGGCGGCAGTACGAAGACGGCTCATGGTTCCTGCCTGAGAAGACTCTCGGCTGGCAG
gb|JN699000.1|:7584-8570      ACCTGGCGGCAGTACGAAGACGGCTCATGGTTCCTGCCCGAGAAGACTCTCGGCTGGCAG
gb|JN572689.1|:7053-8039      ACCTGGCGGCAGTACGAAGACGGCTCATGGTTCCTGCCTGAGAAGACTCTCGGCTGGCAG
gb|JN660814.1|:6821-7807      ACCTGGCGGCAGTACGAAGACGGCTCATGGTTCCTGCCCGAGAAGACTCTCGGCTGGCAG
                              ******************** ***************** *********************

gb|AY500152.1|:6857-7843      ATCATCAGCTGGCTGTTCGAGTACGTCAACTCCCCCGCTGGCGACGGCCCGTTCGTCCCG
gb|EU744252.1|:7625-8611      GTAATCAGCTGGCTCTTCGAGTACGTCAACTCCCCCGCTGGCGACGGCCCGTTCGTCCCG
gb|KP027205.1|:7184-8170      ATCATCAGCTGGCTGTTCGAGTACGTCAACTCCCCCGCTGGCGACGGCCCGTTCGTCCCG
gb|JN699000.1|:7584-8570      ATCATCAGCTGGCTGTTCGAGTACGTCAACGCACCGGACGGTTCCGGGCCTTTCATCCCC
gb|JN572689.1|:7053-8039      ATCATCAGCTGGCTGTTCGAGTACGTCAACGCACCGGACGGTTCCGGGCCTTTCATCCCC
gb|JN660814.1|:6821-7807      ATCATCAGCTGGCTGTTCGAGTACGTCAACGCACCGGACGGTTCCGGGCCTTTCATCCCC
                               * *********** *************** * ** *  **   *** ** *** **** 

gb|AY500152.1|:6857-7843      ACGCTGGAGCAGGCGCGATTCATCGCCTGGTGGTACGCGGTCGACGATCAAGGGAAGTAC
gb|EU744252.1|:7625-8611      ACGCTGGAGCAGGCGCGATTCATCGCCTGGTGGTACGCGGTCGACGACCAAGGGAAGTAC
gb|KP027205.1|:7184-8170      ACGCTGGAGCAGGCGAGATTCATCGCCTGGTGGTACGCGGTCGACGACCAAGGGAAGTAC
gb|JN699000.1|:7584-8570      ACGATGGAGCAGGCCAGGTTCATCGCCTGGTGGTACGCGGTCGACGAGAACGGTAAGTAC
gb|JN572689.1|:7053-8039      ACGATGGAGCAGGCACGGTTCCTGGCTTGGTGGTACGCCGTCGACGAGAACGGTAAGTAC
gb|JN660814.1|:6821-7807      ACGATGGAGCAGGCACGGTTCCTGGCCTGGTGGTACGCAGTCGACGAGAACGGTAAGTAC
                              *** **********  * *** * ** *********** ********  * ** ******

gb|AY500152.1|:6857-7843      GCCTACCGCGAGGGCACGCTCCGCCGGATGAAGGGCTGGGGAAAGGACCCGATGATCGGC
gb|EU744252.1|:7625-8611      GCCTACCGCGAGGGCACGCTCCGCCGGATGAAGGGCTGGGGAAAGGACCCGATGATCGGC
gb|KP027205.1|:7184-8170      GCCTACCGCGAGGGCACGCTCCGCCGGATGAAGGGCTGGGGAAAGGACCCGATGATCGGC
gb|JN699000.1|:7584-8570      GTCTACCGCGAGGGCACCTTCCGCCGCATGAAGGGCCACGGTAAGGACCCGCTGGTAGCA
gb|JN572689.1|:7053-8039      GTCTACCGCGAGGGCACCTTCCGCCGCATGAAGGGCCACGGTAAGGACCCGCTGGTAGCA
gb|JN660814.1|:6821-7807      GTCTACCGCGAGGGCACCTTCCGCCGCATGAAGGGCCACGGTAAGGACCCGCTGGTAGCA
                              * ***************  ******* *********   ** ********* ** * *  

gb|AY500152.1|:6857-7843      GCGCTCGCGCTCGCCGAACTCTGCGGGCCAGTCGCCTTCTCGCACTTCGACGACAACGGT
gb|EU744252.1|:7625-8611      GCGCTCGCGCTCGCCGAACTCTGCGGACCAGTCGCCTTCTCGCACTTCGACGACAACGGT
gb|KP027205.1|:7184-8170      GCGCTCGCGCTCGCCGAACTCTGCGGACCAGTCGCCTTCTCGCACTTCGACGACAACGGT
gb|JN699000.1|:7584-8570      GCGATGTCGCTCGCGGAGCTCTGCGGACCAGTCGCCTTCTCGCACTTCGACGACAACGGT
gb|JN572689.1|:7053-8039      GCGATGTCGCTCGCGGAGCTCTGCGGCCCCGTCGCCTTCTCGCACTTCGACGAGGCGGGC
gb|JN660814.1|:6821-7807      GCGATGTCGCTCGCGGAGCTCTGCGGCCCCGTCGCCTTCTCGCACTTCGACGAGGCGGGC
                              *** *  ******* ** ******** ** ***********************    ** 

gb|AY500152.1|:6857-7843      AACCCGGTCGGCAAGCCCCGCCACGCGGCGTGGGTCACCGTCGCCGCAGTCTCTCAGCAG
gb|EU744252.1|:7625-8611      AACCCGGTCGGCAAGACCCGGCACGCGGCGTGGATCACGATCGCCGCGGTCTCCCAGGAC
gb|KP027205.1|:7184-8170      AACCCGGTCGGCAAGACCCGGCACGCGGCGTGGATCACGATCGCCGCGGTCTCCCAGGAC
gb|JN699000.1|:7584-8570      AACCCGGTCGGCAAGACCCGGCACGCGGCGTGGATCACGATCGCCGCGGTCTCCCAGGAC
gb|JN572689.1|:7053-8039      AACCCGGTCGGCCGCGTTCGGCACGCGGCGTGGGTCACGATCGCCGCGGTCTCCCAGGAC
gb|JN660814.1|:6821-7807      AACCCGGTCGGCCGCGTTCGGCACGCGGCGTGGGTCACGATCGCCGCGGTCTCCCAGGAC
                              ************      ** ************ ****  ******* ***** *** * 

gb|AY500152.1|:6857-7843      CAGACGGTGAACACGTTCGGGCTGTTCCCGATCATGGTCTCGAAGAAGCTGAAGACCGAG
gb|EU744252.1|:7625-8611      CAGACGAAGAACACGTTCTCGCTGTTCCCGATCATGGTCTCGAAGAAGCTGAAGACCGAG
gb|KP027205.1|:7184-8170      CAGACGAAGAACACGTTCTCGCTGTTCCCGATCATGGTCTCGAAGAAGCTGAAGGCCGAG
gb|JN699000.1|:7584-8570      CAGACGAAGAACACGTTCTCGCTGTTCCCGATCATGGTCTCGAAGAAGCTGAGGGCCGAG
gb|JN572689.1|:7053-8039      CAGACGAAGAACACGTTCTCGCTGTTCCCGATCATGGTCTCGAAGAAGCTGAAGGCCGAG
gb|JN660814.1|:6821-7807      CAGACGAAGAACACGTTCTCGCTGTTCCCGATCATGGTCTCGAAGAAGCTGAAGGCCGAG
                              ******  **********  ******************************** * *****

gb|AY500152.1|:6857-7843      TACGGCTTGTCCGTCAACCGCTTCATCATCTATTCCGAGATCGGCGGCCGGCTAGAAGCC
gb|EU744252.1|:7625-8611      TACGGCCTGTCCGTCAATCGCTTCATCATCTATTCCGAGATCGGCGGGCGGCTAGAAGCC
gb|KP027205.1|:7184-8170      TACGGCTTGTCCGTCAACCGCTTCATCATCTATTCCGAGATCGGCGGCCGGCTAGAAGCC
gb|JN699000.1|:7584-8570      TACGGCTTGTCCGTCAACCGCTTCATCATCTATTCCGAGATCGGCGGGCGGCTCGAAGCC
gb|JN572689.1|:7053-8039      CACGGTCTGTCCGTCAACCGCTTCATCATCTACTCCGAGATCGGCGGGCGGCTCGAAGCC
gb|JN660814.1|:6821-7807      CACGGTCTGTCCGTCAACCGCTTCATCATCTACTCCGAGATCGGCGGGCGGCTCGAAGCC
                               ****  ********** ************** ************** ***** ******

gb|AY500152.1|:6857-7843      GCTACCGCGTCCCCCGCGTCGATGGAGGGTAACCGCCCGACGTTCGTCGTCCAGAACGAG
gb|EU744252.1|:7625-8611      GCTACCGCGTCCCCCGCGTCGATGGAGGGTAACCGCCCGACGTTCGTCGTCCAGAACGAA
gb|KP027205.1|:7184-8170      GCTACCGCGTCCCCCGCGTCGATGGAGGGTAACCGCCCGACGTTCGTCGTCCAGAACGAG
gb|JN699000.1|:7584-8570      GCGACCGCGTCCCCCGCGTCGATGGAGGGTAACCGCCCGACGTTCGTCATCCAGAACGAG
gb|JN572689.1|:7053-8039      GCGACCGCGTCCCCCGCGTCGATGGAGGGTAACCGCCCGACGTTCGTCATCCAGAACGAG
gb|JN660814.1|:6821-7807      GCGACCGCGTCCCCCGCGTCGATGGAGGGTAACCGCCCGACGTTCGTCATCCAGAACGAG
                              ** ********************************************* ********** 

gb|AY500152.1|:6857-7843      ACGCAGTGGTGGGGAGTAGGCCCCGGCGGCGAGGTCAACGACGGCCACCAGATGGCCGAG
gb|EU744252.1|:7625-8611      ACGCAGTGGTGGGGCGTAGGCCCCGGCGGCGAGGTCAACGACGGCCATCAGATGGCCGAG
gb|KP027205.1|:7184-8170      ACGCAGTGGTGGGGAGTAGGCCCCGGCGGCGAGGTCAACGACGGCCATCAGATGGCCGAG
gb|JN699000.1|:7584-8570      ACGCAGTGGTGGGGCGTAGGCCCCGGCGGCGAGGTCAACGGCGGCCACCAGATGGCCGAG
gb|JN572689.1|:7053-8039      ACGCAGTGGTGGGGCGTAGGCCCCGGCGGCGAGGTCAACGACGGCCACCAGATGGCCGAG
gb|JN660814.1|:6821-7807      ACGCAGTGGTGGGGCGTAGGCCCCGGCGGCGAGGTCAACGACGGCCACCAGATGGCCGAG
                              ************** ************************* ****** ************

gb|AY500152.1|:6857-7843      GTCATCGAAGGCAACATGACCAAGGTCCCCGGTGCCCGCACCTTGTCGATCTGCAACGCT
gb|EU744252.1|:7625-8611      GTCATCGAAGGCAACATGACCAAGGTCGACGGTGCCCGCACCTTGTCGATCTGCAACGCT
gb|KP027205.1|:7184-8170      GTCATCGAAGGCAACATGACCAAGGTCGACGGTGCCCGCACCTTGTCGATCTGCAACGCT
gb|JN699000.1|:7584-8570      GTCATCGAAGGCAACATGACCAAGGTCCCCGGTGCCCGCACCTTGTCGATCTGCAACGCT
gb|JN572689.1|:7053-8039      GTCATCGAAGGCAACATGACCAAGGTCCCCGGTGCCCGCACTCTGTCGATCTGCAACGCT
gb|JN660814.1|:6821-7807      GTCATCGAAGGCAACATGACCAAGGTCCCCGGTGCCCGCACTCTGTCGATCTGCAACGCT
                              ***************************  ************  *****************

gb|AY500152.1|:6857-7843      CACCGGCCCGGCGACGACACCGTCGCGGAGATGTCTTACCTGAACTGGCTGGACATCCTG
gb|EU744252.1|:7625-8611      CACCGGCCCGGCGACGACACCGTCGCGGAGGTGTCTTACCTGAACTGGCTGGACATCCTG
gb|KP027205.1|:7184-8170      CACCGCCCCGGCGACGACACCGTCGCGGAGATGTCTTACCTGAACTGGCTGGACATCCTG
gb|JN699000.1|:7584-8570      CACCGGCCCGGCGACGACACCGTCGCGGAGAGGTCCTACCAGAACTGGCTGGACATCCTC
gb|JN572689.1|:7053-8039      CACCGCCCCGGCGACGACACCGTCGCGGAGATGGCTTACCTGAACTGGCTGGACATCCTG
gb|JN660814.1|:6821-7807      CACCGCCCCGGCGACGACACCGTCGCGGAGATGGCTTACCTGAACTGGCTGGACATCCTG
                              ***** ************************  * * **** ****************** 

gb|AY500152.1|:6857-7843      GCAGGCGACGCTATCGACACCGGCGTCCTCTACGACGCCTTGGAAGCCCCGGCTGACACG
gb|EU744252.1|:7625-8611      GCAGGCGACGCTATCGACACCGGCGTCCTCTACGACGCCTTGGAGGCCCCGGCTGATACG
gb|KP027205.1|:7184-8170      GCAGGCGACGCTATCGACACCGGTGTCCTCTACGACGCCCTGGAAGCCCCGGCTGACACG
gb|JN699000.1|:7584-8570      GCCGGCGAGGTCATCGACACAGGCATCCTCTACGACGCGCTCGAAGCTCCCGCCGACACC
gb|JN572689.1|:7053-8039      GCGGGCGACGCTATCGACACCGGCGTCCTCTACGACGCCTTGGAAGCCCCGGCTGATACG
gb|JN660814.1|:6821-7807      GCGGGCGACGCTATCGACACCGGCGTCCTCTACGACGCCTTGGAAGCCCCGGCTGACACG
                              ** ***** *  ******** **  *************  * ** ** ** ** ** ** 

gb|AY500152.1|:6857-7843      CCGGTCTCCGAGATCCCGTTCCCGTCC---GACGACCCCGAGGGGTACGAGGCCGGGGTC
gb|EU744252.1|:7625-8611      CCGGTCTCCGAGATCCCGTTCCCGTCC---GACGACCCCGAGGGGTACGAGGCCGGAGTC
gb|KP027205.1|:7184-8170      CCGGTCTCCGAGATCCCGTTCCCGTCC---GACGACCCCGAGGGGTACGAGGCCGGGGTC
gb|JN699000.1|:7584-8570      CCGGTGTCCGAGATCCCGCCGCCGTCCGAAGACGAACCC---GGCTACACCGCCGGAGTA
gb|JN572689.1|:7053-8039      CCGGTCTCCGAGATCCCGTTCCCGTCC---GACGACCCCGAGGGGTACGAGGCCGGGGTC
gb|JN660814.1|:6821-7807      CCGGTCTCCGAGATCCCGTTCCCGTCC---GACGACCCCGAGGGGTACGAGGCCGGGGTC
                              ***** ************   ******   ***** ***   ** ***   ***** ** 

gb|AY500152.1|:6857-7843      GCCCAGCTCATGAAGGGCCTGGAGATCGCCCGCGGCGACTCGATCTGGCTCCCGCTCGAC
gb|EU744252.1|:7625-8611      GCCCAGCTCATGAAGGGCTTGGAGATCGCCCGCGGCGACTCGATCTGGCTCCCGCTCGAC
gb|KP027205.1|:7184-8170      GCCCAGCTCATGAAGGGCCTGGAGATCGCCCGTGGCGACTCGATCTGGCTCCCGCTCGAC
gb|JN699000.1|:7584-8570      GCGAAGCTGCTGGAGGGCCTGGAGATCGCCCGCGGCGACTCGATCTGGCTCCCGCTCGAC
gb|JN572689.1|:7053-8039      GCTCAGCTCATGAAGGGCCTGGAGATCGCCCGCGGCGACTCGATCTGGCTCCCGCTCGAC
gb|JN660814.1|:6821-7807      GCCCAGCTCATGAAGGGCCTGGAGATCGCCCGCGGCGACTCGATCTGGCTCCCGCTCGAC
                              **  ****  ** ***** ************* ***************************

gb|AY500152.1|:6857-7843      GACATCTTGATGTCGGTCCTGACGGCGAA
gb|EU744252.1|:7625-8611      GACATTCTGATGTCGGTCCTGACGGCGAA
gb|KP027205.1|:7184-8170      GACATCCTGATGTCGGTCCTGACGGCGAA
gb|JN699000.1|:7584-8570      GACATTCTGATGTCGGTCCTGACGGCGAA
gb|JN572689.1|:7053-8039      GACATTCTGATGTCGGTCCTGACGGCGAA
gb|JN660814.1|:6821-7807      GACATTCTGATGTCGGTCCTGACGGCGAA
                              *****  **********************

MUSCLE (3.8) multiple sequence alignment (2 gaps in the 4th block)

gi|282721277|gb|GU247132.1|      CCAAGGTCGACGGCGCCCGGACCCTGTCGATCTGCAACGCTCACCGGCCCGGCGACGACA
gi|339752859|gb|JN020140.1|      CCAAGGTCGACGGTGCCCGAACCTTGTCGATCTGTAACGCTCACCGGCCCGGCGACGACA
gi|339751863|gb|JF957057.1|      CCAAGGTCCCCGGTGCCCGCACCTTGTCGATCTGCAACGCTCACCGGCCCGGCGACGACA
gi|601130781|gb|KJ194585.1|      CCAAGGTCCCCGGTGCCCGCACCTTGTCGATCTGCAACGCTCACCGGCCCGGCGACGACA
gi|190610226|gb|EU744248.1|      CCAAGGTCCCCGGTGCCCGCACTCTGTCGATCTGCAACGCTCACCGCCCCGGCGACGACA
gi|344055438|gb|JN572689.1|      CCAAGGTCCCCGGTGCCCGCACTCTGTCGATCTGCAACGCTCACCGCCCCGGCGACGACA
gi|347450202|gb|JN660814.1|      CCAAGGTCCCCGGTGCCCGCACTCTGTCGATCTGCAACGCTCACCGCCCCGGCGACGACA
gi|529678489|gb|KF024724.1|      CCAAGGTCCCCGGTGCCCGCACCTTGTCGATCTGCAACGCTCACCGCCCCGGCGACGACA
gi|560221600|gb|KF560331.1|      CCAAGGTCGACGGTGCCCGCACTCTGTCGATCTGCAACGCTCACCGACCCGGCGACGACA
gi|190610591|gb|EU744252.1|      CCAAGGTCGACGGTGCCCGCACCTTGTCGATCTGCAACGCTCACCGGCCCGGCGACGACA
gi|40769313|gb|AY500152.1|       CCAAGGTCCCCGGTGCCCGCACCTTGTCGATCTGCAACGCTCACCGGCCCGGCGACGACA
gi|339784791|gb|JF937110.1|      CCAAGGTCCCCGGTGCCCGCACCTTGTCGATCTGCAACGCTCACCGGCCCGGCGACGACA
gi|339784595|gb|JF937108.1|      CCAAGGTCCCCGGTGCCCGCACCTTGTCGATCTGCAACGCTCACCGGCCCGGCGACGACA
gi|339753554|gb|JN153085.1|      CCAAGGTCGACGGTGCCCGCACCTTGTCGATCTGCAACGCTCACCGGCCCGGCGACGACA
gi|735999856|gb|KP027204.1|      CCAAGGTCGACGGTGCCCGCACCTTGTCGATCTGCAACGCTCACCGGCCCGGCGACGACA
gi|530339880|gb|KF024726.1|      CCAAGGTCGACGGTGCCCGCACCTTGTCGATCTGCAACGCTCACCGGCCCGGCGACGACA
gi|339783583|gb|JF937100.1|      CCAAGGTCGACGGTGCCCGCACCTTGTCGATCTGCAACGCTCACCGGCCCGGTGACGACA
gi|746947082|gb|KP027205.1|      CCAAGGTCGACGGTGCCCGCACCTTGTCGATCTGCAACGCTCACCGCCCCGGCGACGACA
gi|347450411|gb|JN687951.1|      CCAAGGTCGACGGCGCCCGCACCTTGTCGATCTGCAACGCTCACCGGCCCGGTGACGACA
gi|339784012|gb|JF937103.1|      CCAAGGTCGACGGTGCCCGCACCTTGTCGATCTGCAACGCTCACCGGCCCGGCGACGACA
gi|529680110|gb|KF416340.1|      CCAAGGTCGACGGTGCCCGCACCTTGTCGATCTGCAACGCTCACCGGCCCGGCGACGACA
gi|339783485|gb|JF937099.1|      CCAAGGTCGACGGTGCCCGCACCTTGTCGATCTGCAACGCTCACCGGCCCGGCGACGACA
gi|390098594|gb|JQ809703.1|      CCAAGGTCGACGGTGCCCGCACCTTGTCGATCTGCAACGCTCACCGGCCCGGCGACGACA
gi|197312546|gb|EU826470.1|      CCAAGGTCGACGGTGCCCGCACCTTGTCGATCTGCAACGCTCACCGGCCCGGCGACGACA
gi|40769414|gb|AY500153.1|       CCAAGGTCGACGGTGCCCGCACCTTGTCGATCTGCAACGCTCACCGGCCCGGCGACGACA
gi|636483546|gb|KJ690250.1|      CCAAGGTCGACGGTGCCCGCACCTTGTCGATCTGCAACGCTCACCGGCCCGGCGACGACA
gi|354996950|gb|JN699000.1|      CCAAGGTCCCCGGTGCCCGCACCTTGTCGATCTGCAACGCTCACCGGCCCGGCGACGACA
gi|12583995|gb|AF271693.1|       CCAAGGTTCCCGGCGCTCGGACCCTGTCGATCTGCAACGCGCACCGACCCGGAGATGACA
gi|354998607|gb|JN699016.1|      CCAAGGTTCCCGGCGCTCGGACCCTGTCGATCTGCAACGCGCACCGACCCGGAGATGACA
                                 *******   *** ** ** **  ********** ***** ***** ***** ** ****

gi|282721277|gb|GU247132.1|      CCGTCGCGGAGATGTCTTACCTGAACTGGCTGGACATCCTGGCAGGCGACGCTATCGACA
gi|339752859|gb|JN020140.1|      CCGTCGCGGAGGTGTCTTACCTGAACTGGCTGGACATCCTGGCAGGTGACGCTATCGACA
gi|339751863|gb|JF957057.1|      CCGTCGCGGAGATGGCCTACCTGAACTGGCTGGACATCCTGGCGGGCGACGCTATCGACA
gi|601130781|gb|KJ194585.1|      CCGTCGCGGAGATGTCTTACCTGAACTGGCTGGACATCCTGGCAGGTGACGCTATCGACA
gi|190610226|gb|EU744248.1|      CCGTCGCGGAGATGGCCTACCTGAACTGGCTGGACATCCTGGCAGGCGACGCTATCGACA
gi|344055438|gb|JN572689.1|      CCGTCGCGGAGATGGCTTACCTGAACTGGCTGGACATCCTGGCGGGCGACGCTATCGACA
gi|347450202|gb|JN660814.1|      CCGTCGCGGAGATGGCTTACCTGAACTGGCTGGACATCCTGGCGGGCGACGCTATCGACA
gi|529678489|gb|KF024724.1|      CCGTCGCGGAGATGGCCTACCTGAACTGGCTGGACATCCTGGCGGGCGACGCTATCGACA
gi|560221600|gb|KF560331.1|      CCGTCGCGGAGATGTCTTACCTGAACTGGCTGGACATCCTGGCAGGCGACGCTATCGACA
gi|190610591|gb|EU744252.1|      CCGTCGCGGAGGTGTCTTACCTGAACTGGCTGGACATCCTGGCAGGCGACGCTATCGACA
gi|40769313|gb|AY500152.1|       CCGTCGCGGAGATGTCTTACCTGAACTGGCTGGACATCCTGGCAGGCGACGCTATCGACA
gi|339784791|gb|JF937110.1|      CCGTCGCGGAGATGTCTTACCTGAACTGGCTGGACATCCTGGCAGGCGACGCTATCGACA
gi|339784595|gb|JF937108.1|      CCGTCGCGGAGATGTCTTACCTGAACTGGCTGGACATCCTGGCAGGCGACGCTATCGACA
gi|339753554|gb|JN153085.1|      CCGTCGCGGAGATGTCTTACCTGAACTGGCTGGACATCCTGGCGGGCGACGCTATCGACA
gi|735999856|gb|KP027204.1|      CCGTCGCGGAGATGTCTTACCTGAACTGGCTGGACATCCTGGCAGGCGACGCTATCGACA
gi|530339880|gb|KF024726.1|      CCGTCGCGGAGATGTCTTACCTGAACTGGCTGGACATCCTGGCAGGCGACGCTATCGACA
gi|339783583|gb|JF937100.1|      CTGTTGCGGAGATGTCTTACCTGAACTGGCTGGACATCCTGGCAGGCGACGCTATCGACA
gi|746947082|gb|KP027205.1|      CCGTCGCGGAGATGTCTTACCTGAACTGGCTGGACATCCTGGCAGGCGACGCTATCGACA
gi|347450411|gb|JN687951.1|      CCGTCGCGGAGGTGTCTTACCTGAACTGGCTGGACATCCTGGCAGGCGACGCTATCGACA
gi|339784012|gb|JF937103.1|      CCGTCGCGGAGATGTCTTACCTGAACTGGCTGGACATCCTGGCGGGCGACGCTATCGACA
gi|529680110|gb|KF416340.1|      CCGTCGCGGAGATGTCTTACCTGAACTGGCTGGACATCCTGGCAGGCGACGCTATCGACA
gi|339783485|gb|JF937099.1|      CCGTCGCGGAGATGTCTTACCTGAACTGGCTGGACATCCTGGCAGGCGACGCTATCGACA
gi|390098594|gb|JQ809703.1|      CCGTCGCGGAGATGTCTTACCTGAACTGGCTGGACATCCTGGCAGGCGACGCTATCGACA
gi|197312546|gb|EU826470.1|      CCGTCGCGGAGATGTCTTACCTGAACTGGCTGGACATCCTGGCAGGCGACGCTATCGACA
gi|40769414|gb|AY500153.1|       CCGTCGCGGAGATGTCTTACCTGAACTGGCTGGACATCCTGGCAGGCGACGCTATCGACA
gi|636483546|gb|KJ690250.1|      CCGTCGCGGAGATGTCTTACCTGAACTGGCTGGACATCCTGGCAGGCGACGCTATCGACA
gi|354996950|gb|JN699000.1|      CCGTCGCGGAGAGGTCCTACCAGAACTGGCTGGACATCCTCGCCGGCGAGGTCATCGACA
gi|12583995|gb|AF271693.1|       CCGTCGCGGAGAGGTCCTACCAGAACTGGCTGGACATCCTCGCCGGCGAGGTCATCGACA
gi|354998607|gb|JN699016.1|      CCGTCGCGGAGAGGTCCTACCAGAACTGGCTGGACATCCTCGCCGGCGAGGTCATCGACA
                                 * ** ******  * * **** ****************** ** ** ** *  *******

gi|282721277|gb|GU247132.1|      CCGGCGTCCTCTACGACGCCCTGGAAGCCCCGGCTGATACGCCGGTCTCCGAGATCCCGT
gi|339752859|gb|JN020140.1|      CCGGCGTCCTCTACGACGCCTTGGAGGCCCCGGCTGATACGCCGGTCTCCGAGATCCCGT
gi|339751863|gb|JF957057.1|      CCGGCGTCCTCTACGACGCCTTGGAAGCCCCGGCTGACACGCCGGTCTCCGAGATCCCGT
gi|601130781|gb|KJ194585.1|      CCGGCGTCCTCTACGACGCCTTGGAGGCCCCGGCTGATACGCCGGTCTCCGAGATCCCGT
gi|190610226|gb|EU744248.1|      CCGGCGTCCTCTACGACGCCCTGGAAGCCCCGGCTGACACGCCGGTCTCCGAGATCCCGT
gi|344055438|gb|JN572689.1|      CCGGCGTCCTCTACGACGCCTTGGAAGCCCCGGCTGATACGCCGGTCTCCGAGATCCCGT
gi|347450202|gb|JN660814.1|      CCGGCGTCCTCTACGACGCCTTGGAAGCCCCGGCTGACACGCCGGTCTCCGAGATCCCGT
gi|529678489|gb|KF024724.1|      CCGGTGTCCTCTACGACGCCTTGGAAGCCCCGGCTGACACGCCGGTCTCCGAGATCCCGT
gi|560221600|gb|KF560331.1|      CCGGCGTCCTCTACGACGCCCTGGAAGCCCCGGCTGACACGCCGGTCTCCGAGATCCCGT
gi|190610591|gb|EU744252.1|      CCGGCGTCCTCTACGACGCCTTGGAGGCCCCGGCTGATACGCCGGTCTCCGAGATCCCGT
gi|40769313|gb|AY500152.1|       CCGGCGTCCTCTACGACGCCTTGGAAGCCCCGGCTGACACGCCGGTCTCCGAGATCCCGT
gi|339784791|gb|JF937110.1|      CCGGCGTCCTCTACGACGCCTTGGAAGCCCCGGCTGACACGCCGGTCTCCGAGATCCCGT
gi|339784595|gb|JF937108.1|      CCGGCGTCCTCTACGACGCCTTGGAAGCCCCGGCTGACACGCCGGTCTCCGAGATCCCGT
gi|339753554|gb|JN153085.1|      CCGGCGTCCTCTACGACGCCTTGGAAGCCCCGGCTGACACGCCGGTCTCCGAGATCCCGT
gi|735999856|gb|KP027204.1|      CCGGCGTACTCTACGACGCTCTGGAAGCCCCGGCTGACACGCCGGTCTCCGAGATCCCGT
gi|530339880|gb|KF024726.1|      CCGGCGTACTCTACGACGCTCTGGAAGCCCCGGCTGACACGCCGGTCTCCGAGATCCCGT
gi|339783583|gb|JF937100.1|      CCGGCGTCCTCTACGACGCCTTGGAAGCCCCGGCTGACACGCCGGTCTCCGAGATCCCGT
gi|746947082|gb|KP027205.1|      CCGGTGTCCTCTACGACGCCCTGGAAGCCCCGGCTGACACGCCGGTCTCCGAGATCCCGT
gi|347450411|gb|JN687951.1|      CCGGCGTCCTCTACGACGCCCTGGAAGCCCCGGCTGACACGCCGGTCTCCGAGATCCCGT
gi|339784012|gb|JF937103.1|      CCGGCGTCCTCTACGACGCCCTGGAAGCCCCGGCTGATACGCCGGTCTCCGAGATCCCGT
gi|529680110|gb|KF416340.1|      CCGGCGTCCTCTACGACGCCCTGGAAGCCCCGGCTGACACGCCGGTCTCCGAGATCCCGT
gi|339783485|gb|JF937099.1|      CCGGCGTCCTCTACGACGCCCTGGAAGCCCCGGCTGACACGCCGGTCTCCGAGATCCCGT
gi|390098594|gb|JQ809703.1|      CCGGCGTCCTCTACGACGCCCTGGAAGCCCCGGCTGACACGCCGGTCTCCGAGATCCCGT
gi|197312546|gb|EU826470.1|      CCGGCGTCCTCTACGACGCCCTGGAAGCCCCGGCTGACACGCCGGTCTCCGAGATCCCGT
gi|40769414|gb|AY500153.1|       CCGGCGTCCTCTACGACGCCTTGGAAGCCCCGGCTGACACGCCGGTCTCCGAGATCCCGT
gi|636483546|gb|KJ690250.1|      CCGGCGTCCTCTACGACGCCCTGGAAGCCCCGGCTGACACGCCGGTCTCCGAGATCCCGT
gi|354996950|gb|JN699000.1|      CAGGCATCCTCTACGACGCGCTCGAAGCTCCCGCCGACACCCCGGTGTCCGAGATCCCGC
gi|12583995|gb|AF271693.1|       CAGGCATCCTCTACGACGCGCTCGAAGCTCCCGCCGACACCCCGGTGTCCGAGATCCCGC
gi|354998607|gb|JN699016.1|      CAGGCATCCTCTACGACGCGCTCGAAGCTCCCGCCGACACCCCGGTGTCCGAGATCCCGC
                                 * **  * ***********  * ** ** ** ** ** ** ***** ************ 

gi|282721277|gb|GU247132.1|      TCCCGTCC---GACGACCCCGAGGGGTACGAGGCCGGAGTCGCCCAGCTCATGAAGGGCT
gi|339752859|gb|JN020140.1|      TCCCGTCC---GACGACCCCGAGGGGTACGAGGCAGGAGTCGCCCAGCTCATGAAGGGCC
gi|339751863|gb|JF957057.1|      TCCCGTCC---GACGACCCCGAGGGGTACGAGGCCGGGGTCGCCCAGCTCATGAAGGGCC
gi|601130781|gb|KJ194585.1|      TCCCGTCC---GACGACCCCGAGGGGTACGAGGCCGGAGTCGCCCAGCTCATGAAGGGCT
gi|190610226|gb|EU744248.1|      TCCCGTCC---GACGACCCCGAGGGGTACGAGGCTGGGGTTGCCCAGCTCATGAAGGGCC
gi|344055438|gb|JN572689.1|      TCCCGTCC---GACGACCCCGAGGGGTACGAGGCCGGGGTCGCTCAGCTCATGAAGGGCC
gi|347450202|gb|JN660814.1|      TCCCGTCC---GACGACCCCGAGGGGTACGAGGCCGGGGTCGCCCAGCTCATGAAGGGCC
gi|529678489|gb|KF024724.1|      TCCCGTCC---GACGACCCCGAGGGGTACGAGGCCGGGGTGGCCCAGCTCATGAAGGGCC
gi|560221600|gb|KF560331.1|      TCCCGTCC---GACGACCCCGAGGGGTACGAGGCCGGGGTTGCCCAGCTCATGAAGGGCT
gi|190610591|gb|EU744252.1|      TCCCGTCC---GACGACCCCGAGGGGTACGAGGCCGGAGTCGCCCAGCTCATGAAGGGCT
gi|40769313|gb|AY500152.1|       TCCCGTCC---GACGACCCCGAGGGGTACGAGGCCGGGGTCGCCCAGCTCATGAAGGGCC
gi|339784791|gb|JF937110.1|      TCCCGTCC---GACGACCCCGAGGGGTACGAGGCCGGGGTCGCCCAGCTCATGAAGGGCC
gi|339784595|gb|JF937108.1|      TCCCGTCC---GACGACCCCGAGGGGTACGAGGCCGGGGTCGCCCAGCTCATGAAGGGCC
gi|339753554|gb|JN153085.1|      TCCCGTCC---GACGACCCCGAGGGGTACGAGGCCGGGGTCGCCCAGCTCATGAAGGGCC
gi|735999856|gb|KP027204.1|      TCCCGTCC---GACGACCCCGAGGGGTACGAGGCCGGGGTAGCCCAGCTCATGAAGGGCT
gi|530339880|gb|KF024726.1|      TCCCGTCC---GACGACCCCGAGGGGTACGAGGCCGGGGTAGCCCAGCTCATGAAGGGCT
gi|339783583|gb|JF937100.1|      TCCCGTCC---GACGACCCCGAGGGGTACGAGGCCGGGGTCGCCCAGCTCATGAAGGGCC
gi|746947082|gb|KP027205.1|      TCCCGTCC---GACGACCCCGAGGGGTACGAGGCCGGGGTCGCCCAGCTCATGAAGGGCC
gi|347450411|gb|JN687951.1|      TCCCGTCC---GACGACCCCGAGGGGTACGAGGCCGGGGTCGCCCAGCTCATGAAGGGCC
gi|339784012|gb|JF937103.1|      TCCCGTCC---GACGACCCCGAGGGGTACGAGGCCGGGGTCGCCCAGCTCATGAAGGGCC
gi|529680110|gb|KF416340.1|      TCCCGTCC---GACGACCCCGAGGGGTACGAGGCCGGGGTCGCCCAGCTCATGAAGGGCC
gi|339783485|gb|JF937099.1|      TCCCGTCC---GACGACCCCGAGGGGTACGAGGCCGGGGTCGCCCAGCTCATGAAGGGCC
gi|390098594|gb|JQ809703.1|      TCCCGTCC---GACGACCCCGAGGGGTACGAGGCCGGGGTCGCCCAGCTCATGAAGGGCC
gi|197312546|gb|EU826470.1|      TCCCGTCC---GACGACCCCGAGGGGTACGAGGCCGGAGTCGCCCAGCTCATGAAGGGCC
gi|40769414|gb|AY500153.1|       TCCCGTCC---GACGACCCCGAGGGGTACGAGGCCGGGGTCGCCCAGCTCATGAAGGGCC
gi|636483546|gb|KJ690250.1|      TCCCGTCC---GACGACCCCGAGGGGTACGAGGCCGGGGTCGCCCAGCTCATGAAGGGCC
gi|354996950|gb|JN699000.1|      CGCCGTCCGAAGACGAACCC---GGCTACACCGCCGGAGTAGCGAAGCTGCTGGAGGGCC
gi|12583995|gb|AF271693.1|       CGCCGTCCGAAGACGAACCC---GGCTACACCGCCGGAGTAGCGAAGCTGCTGGAGGGCC
gi|354998607|gb|JN699016.1|      CGCCGTCCGAAGACGAACCC---GGCTACACCGCCGGAGTAGCGAAGCTGCTGGAGGGCC
                                   ******   ***** ***   ** ***   ** ** ** **  ****  ** ***** 

gi|282721277|gb|GU247132.1|      TGGAGATCGCCCGCGGCGACTCGATCTGGCTCCCGCTCGACGACATCTTGATGTCGGTCC
gi|339752859|gb|JN020140.1|      TGGAGATCGCCCGCGGCGACTCGATCTGGCTCCCGCTCGACGACATCCTGATGTCGGTCC
gi|339751863|gb|JF957057.1|      TGGAGATCGCCCGCGGCGACTCGATCTGGCTCCCGCTCGACGACATTCTGATGTCGATCC
gi|601130781|gb|KJ194585.1|      TGGAGATCGCCCGCGGCGACTCGATCTGGCTCCCGCTCGACGACATCCTGATGTCGGTCC
gi|190610226|gb|EU744248.1|      TGGAGATCGCCCGCGGCGACTCGATCTGGCTCCCGCTCGACGACATTCTGATGTCGGTCC
gi|344055438|gb|JN572689.1|      TGGAGATCGCCCGCGGCGACTCGATCTGGCTCCCGCTCGACGACATTCTGATGTCGGTCC
gi|347450202|gb|JN660814.1|      TGGAGATCGCCCGCGGCGACTCGATCTGGCTCCCGCTCGACGACATTCTGATGTCGGTCC
gi|529678489|gb|KF024724.1|      TGGAGATCGCCCGCGGCGACTCGATCTGGCTCCCGCTCGACGACATCCTGATGTCGGTCC
gi|560221600|gb|KF560331.1|      TGGAGATCGCCCGCGGCGACTCGATCTGGCTCCCGCTCGACGACATCTTGATGTCGGTCC
gi|190610591|gb|EU744252.1|      TGGAGATCGCCCGCGGCGACTCGATCTGGCTCCCGCTCGACGACATTCTGATGTCGGTCC
gi|40769313|gb|AY500152.1|       TGGAGATCGCCCGCGGCGACTCGATCTGGCTCCCGCTCGACGACATCTTGATGTCGGTCC
gi|339784791|gb|JF937110.1|      TGGAGATCGCCCGCGGCGACTCGATCTGGCTCCCGCTCGACGACATCTTGATGTCGGTCC
gi|339784595|gb|JF937108.1|      TGGAGATCGCCCGCGGCGACTCGATCTGGCTCCCGCTCGACGACATCTTGATGTCGGTCC
gi|339753554|gb|JN153085.1|      TGGAGATCGCCCGCGGAGACTCGATCTGGCTCCCGCTCGACGACATCCTGATGTCGGTCC
gi|735999856|gb|KP027204.1|      TGGAGATCGCCCGCGGCGACTCGATCTGGCTCCCGCTCGACGACATTCTGATGTCGGTCC
gi|530339880|gb|KF024726.1|      TGGAGATCGCCCGCGGCGACTCGATCTGGCTCCCGCTCGACGACATTCTGATGTCGGTCC
gi|339783583|gb|JF937100.1|      TGGAGATCGCCCGCGGCGACTCGATCTGGCTCCCGCTCGACGACATTCTGATGTCGGTCC
gi|746947082|gb|KP027205.1|      TGGAGATCGCCCGTGGCGACTCGATCTGGCTCCCGCTCGACGACATCCTGATGTCGGTCC
gi|347450411|gb|JN687951.1|      TGGAGATCGCCCGCGGCGACTCGATCTGGCTCCCGCTCGACGACATTCTGATGTCGGTCC
gi|339784012|gb|JF937103.1|      TGGAGATCGCCCGCGGCGACTCGATCTGGCTCCCGCTCGACGACATTCTGATGTCGGTCC
gi|529680110|gb|KF416340.1|      TGGAGATCGCCCGCGGCGACTCGATCTGGCTCCCGCTCGACGACATTCTGATGTCGGTCC
gi|339783485|gb|JF937099.1|      TGGAGATCGCCCGCGGCGACTCGATCTGGCTCCCGCTCGACGACATTCTGATGTCGGTCC
gi|390098594|gb|JQ809703.1|      TGGAGATCGCCCGCGGCGACTCGATCTGGCTCCCGCTCGACGACATTCTGATGTCGGTCC
gi|197312546|gb|EU826470.1|      TGGAGATCGCCCGCGGCGACTCGATCTGGCTCCCGCTCGACGACATTCTGATGTCGGTCC
gi|40769414|gb|AY500153.1|       TGGAGATCGCCCGCGGCGACTCGATCTGGCTCCCGCTCGACGACATTCTGATGTCGGTCC
gi|636483546|gb|KJ690250.1|      TGGAGATCGCCCGCGGCGACTCGATCTGGCTCCCGCTCGACGACATTCTGATGTCGGTCC
gi|354996950|gb|JN699000.1|      TGGAGATCGCCCGCGGCGACTCGATCTGGCTCCCGCTCGACGACATTCTGATGTCGGTCC
gi|12583995|gb|AF271693.1|       TAGGAGTAGCCCGCGGCGACTCGATCTGGCTGCCTCTCGACGACATCTTGATGTCGGTCC
gi|354998607|gb|JN699016.1|      TAGGAGTAGCCCGCGGCGACTCGATCTGGCTGCCTCTCGACGACATCTTGATGTCGGTCC
                                 * *   * ***** ** ************** ** ***********  ******** ***

gi|282721277|gb|GU247132.1|      TGACGGCGAAGAACGACGTCATCGAGTCCCGCCGAAAGTTCCTCAACCAGGTCAACGC
gi|339752859|gb|JN020140.1|      TGACGGCGAAGAACGACGTCATCGAGTCCCGGCGGAAGTTCCTCAACCAGGTCAACGC
gi|339751863|gb|JF957057.1|      TGGACGCGAAGAACGACGTCATCGAGTCCCGACGGAAGTTCCTCAACCAGGTCAACGC
gi|601130781|gb|KJ194585.1|      TGACGGCGAAGAACGACGTCATCGAGTCCCGCCGAAAGTTCCTCAACCAGGTCAACGC
gi|190610226|gb|EU744248.1|      TGACGGCGAAGAACGACGTCATCGAGTCCCGACGGAAGTTCCTCAACCAGGTCAACGC
gi|344055438|gb|JN572689.1|      TGACGGCGAAGAACGACGTCATCGAGTCCCGACGGAAGTTCCTCAACCAGGTCAACGC
gi|347450202|gb|JN660814.1|      TGACGGCGAAGAACGACGTCATCGAGTCCCGTCGGAAGTTCCTCAACCAGGTCAACGC
gi|529678489|gb|KF024724.1|      TGACGGCGAAGAACGACGTCATCGAGTCCCGACGGAAGTTCCTCAACCAGGTCAACGC
gi|560221600|gb|KF560331.1|      TGACGGCGAAGAACGACGTCATCGAGTCCCGACGGAAGTTCCTCAACCAGGTCAACGC
gi|190610591|gb|EU744252.1|      TGACGGCGAAGAACGACGTCATCGAGTCTCGACGGAAGTTCCTGAACCAGGTCAACGC
gi|40769313|gb|AY500152.1|       TGACGGCGAAGAACGACGTCATCGAGTCCCGACGGAAGTTCCTCAACCAGGTCAACGC
gi|339784791|gb|JF937110.1|      TGACGGCGAAGAACGACGTCATCGAGTCCCGACGGAAGTTCCTCAACCAGGTCAACGC
gi|339784595|gb|JF937108.1|      TGACGGCGAAGAACGACGTCATCGAGTCCCGACGGAAGTTCCTCAACCAGGTCAACGC
gi|339753554|gb|JN153085.1|      TGACGGCGAAGAACGACGTCATCGAGTCCCGACGCAAGTTCCTCAACCAGGTCAACGC
gi|735999856|gb|KP027204.1|      TGACGGCGAAGAACGACGTCATCGAGTCCCGGCGGAAGTTCCTGAACCAGGTCAACGC
gi|530339880|gb|KF024726.1|      TGACGGCGAAGAACGACGTCATCGAGTCCCGGCGGAAGTTCCTGAACCAGGTCAACGC
gi|339783583|gb|JF937100.1|      TGACGGCGAAGAACGACGTCATCGAGTCCCGACGGAAGTTCCTCAACCAGGTCAACGC
gi|746947082|gb|KP027205.1|      TGACGGCGAAGAACGACGTCATCGAGTCCCGACGGAAGTTCCTCAACCAGGTCAACGC
gi|347450411|gb|JN687951.1|      TGACGGCGAAGAACGACGTCATCGAGTCCCGGCGGAAGTTCCTCAACCAGGTCAACGC
gi|339784012|gb|JF937103.1|      TGACGGCGAAGAACGACGTCATCGAGTCCCGACGGAAGTTCCTCAACCAGGTCAACGC
gi|529680110|gb|KF416340.1|      TGACGGCGAAGAACGACGTCATCGAGTCCCGACGGAAGTTCCTCAACCAGGTCAACGC
gi|339783485|gb|JF937099.1|      TGACGGCGAAGAACGACGTCATCGAGTCCCGACGGAAGTTCCTCAACCAGGTCAACGC
gi|390098594|gb|JQ809703.1|      TGACGGCGAAGAACGACGTCATCGAGTCCCGACGGAAGTTCCTCAACCAGGTCAACGC
gi|197312546|gb|EU826470.1|      TGACGGCGAAGAACGACGTCATCGAGTCCCGACGGAAGTTCCTCAACCAGGTCAACGC
gi|40769414|gb|AY500153.1|       TGACGGCGAAGAACGACGTCATCGAGTCCCGGCGGAAGTTCCTCAACCAGGTCAACGC
gi|636483546|gb|KJ690250.1|      TGACGGCGAAGAACGACGTCATCGAGTCCCGGCGGAAGTTCCTCAACCAGGTCAACGC
gi|354996950|gb|JN699000.1|      TGACGGCGAAAAACGACATCATCGAGTCCCGACGCAAGTTCCTCAACCAGGTCAACGC
gi|12583995|gb|AF271693.1|       TGTCGGCGAAAAACGACATCATCGAGTCCCGACGGAAGTTCCTCAACCAGGTCAACGC
gi|354998607|gb|JN699016.1|      TGACGGCGAAAAACGACATCATCGAGTCCCGACGCAAGTTCCTCAACCAGGTCAACGC
                                 **   ***** ****** ********** ** ** ******** **************
