# Supplementary material for: Aligning the unalignable: bacteriophage whole genome alignments
Source: BMC Bioinformatics. 2016 Jan 13;17:30. doi: 10.1186/s12859-015-0869-5 (PMC4711071; doi:10.1186/s12859-015-0869-5)
Supplement: Additional file 1 — Regions in which gapless alignments predicted by Alpha are contested by Clustal Omega, T-Coffee or Muscle. (ZIP 32 kb) [file 12859_2015_869_MOESM1_ESM.zip › Region3_U2[10982-11518]_Myco6_Myco30]

Region: U2[10982-11518]  (Myco6 coordinates --> U2[10907-11443])

Gapped nucleotide alignements: 2 alignments by Muscle, and 2 by TCOFFEE

---------------
Reference sequences

>gb|AY500152.1|:10982-11518 Mycobacteriophage U2, complete genome
CGCCCAGGAGGCACAGATGACCGAACCCACCGACACCCCCTCGACGCCCGAACCCGCAGCTCCCGCTGCC
CCAGCTCCGGCGGCCCCCGCTCCCAAGAGCGAGGACCTGCCTGACTGGGCTCGCGAGAAGCTCTCGAAGG
CGAACACCGAGGCCGCGAACTACCGAGTTCAGCTCCGCACCGTGGAGACCGAGCGCGACAGTCTCGCGGA
GAAGCTCGCAGCTCTCGAAGCCCAGGCAGCCCAGGCGGCTACCTCCGCGTCCGAGAAGCAGCACGACTTC
GACCGTCTGGTGACCGCGGTCCAGGCTCTCACCCCCGATCCCACGCCGCTGTTCACGTTCGCGAACACGC
TGCAGGGCGATTCGGAGGAAGCGCTCAAGACGCACGCCGAGAGCCTCAAGACCCTGTTCGGCCTGAAGAA
CGGCCCCGTGGCCGCTGTCGACCGCTCGCAAGGCCTCGGCACAGAAGCCCCGAGCAACGACCCTGCGGTG
GCCTTCACCGCGCTCATGAAAAACCAACTAGGCAAGTAAGGAGCCCC

>gi|190610591|gb|EU744252.1|:11752-12288 Mycobacterium phage DD5, complete genome
CGCCCAGGAGGCACAGATGACCGAACACACCGACACCCCCTCGACGCCAGAACCCGCAGCTCCCGCTGCCCCGGCTCCGG
CGGCCCCCGCTCCCAAGAGCGAGGACCTGCCTGACTGGGCTCGCGAGAAGCTCTCGAAGGCGAACACCGAGGCCGCGAAC
TACCGAGTTCAGCTCCGCACCGCGGAGACGCAACTGCAGGAGTACGCGGAGAAGCTCGCAGCTCTCGAAGCAGAGAAAGC
CCAGGCGGCTACCTCAGCCCACGAGCGCCAGCACGACTTCGACCGTCTGGTGACCGCGGTCCAGGCTCTCACCCCCGATC
CCACGCCGCTGTTCACGTTCGCGAGCACGCTGCAGGGCGATTCGGAGGAAGCGCTCAAGACGCACGCCGAGACCCTCAAG
ACCCTGTTCGGCCTCAAGAACGGCCCCGTGGCCGCTGTCGACCGCTCGCAAGGCCTCGGCACCGAAGCCCCGAGCAACGA
CCCTGCGGTGGCCTTCACCGCGCTCATGCAAACCCAACTAGGCAAGTAAGGAGCCCC

---------------
tblastx results

Score			Expect	Identities		Positives		Gaps 		Frame
368 bits(819)	6e-107	163/178(92%)	169/178(94%)	0/178(0%) 	+2/+2

Query  2    AQEAQMTEPTDTPSTPEPAAPAAPAPAAPAPKSEDLPDWAREKLSKANTEAANYRVQLRT  181
            AQEAQMTE TDTPSTPEPAAPAAPAPAAPAPKSEDLPDWAREKLSKANTEAANYRVQLRT
Sbjct  2    AQEAQMTEHTDTPSTPEPAAPAAPAPAAPAPKSEDLPDWAREKLSKANTEAANYRVQLRT  181

Query  182  VETERDSLAEKLAALEAQAAQAATSASEKQHDFDRLVTAVQALTPDPTPLFTFANTLQGD  361
             ET+    AEKLAALEA+ AQAATSA E+QHDFDRLVTAVQALTPDPTPLFTFA+TLQGD
Sbjct  182  AETQLQEYAEKLAALEAEKAQAATSAHERQHDFDRLVTAVQALTPDPTPLFTFASTLQGD  361

Query  362  SEEALKTHAESLKTLFGLKNGPVAAVDRSQGLGTEAPSNDPAVAFTALMKNQLGK*GA  535
            SEEALKTHAE+LKTLFGLKNGPVAAVDRSQGLGTEAPSNDPAVAFTALM+ QLGK*GA
Sbjct  362  SEEALKTHAETLKTLFGLKNGPVAAVDRSQGLGTEAPSNDPAVAFTALMQTQLGK*GA  535


Query length: 537
Annotations in range 17-526 (94 %)

>gi|157786407|ref|YP_001491584.1|:1-170 gp13 [Mycobacterium phage U2]
MTEPTDTPSTPEPAAPAAPAPAAPAPKSEDLPDWAREKLSKANTEAANYRVQLRTVETERDSLAEKLAALEAQAAQAATS
ASEKQHDFDRLVTAVQALTPDPTPLFTFANTLQGDSEEALKTHAESLKTLFGLKNGPVAAVDRSQGLGTEAPSNDPAVAF
TALMKNQLGK

>gi|192823828|ref|YP_001994746.1|:1-170 15 gene product [Mycobacterium phage DD5]
MTEHTDTPSTPEPAAPAAPAPAAPAPKSEDLPDWAREKLSKANTEAANYRVQLRTAETQLQEYAEKLAALEAEKAQAATS
AHERQHDFDRLVTAVQALTPDPTPLFTFASTLQGDSEEALKTHAETLKTLFGLKNGPVAAVDRSQGLGTEAPSNDPAVAF
TALMQTQLGK

---------------
Gapped alignments                        
              
                               
T-COFFEE multiple sequence alignment (2 gaps in the 4th and 5th blocs)

gb|AY500152.1|_10907-11444  CGCCCAGGAGGCACAGATGACCGAACCCACCGACACCCCCTCGACGCCCG
gb|KP027205.1|_11235-11772  CGCCCAGGAGGCACAGATGACCGAACCCACCGACACCCCCTCGACGCCCG
gb|EU744252.1|_11676-12213  CGCCCAGGAGGCACAGATGACCGAACACACCGACACCCCCTCGACGCCAG
gb|JN572689.1|_11103-11640  CGCCCAGGAGGCACAGATGACCGAACCCACCGACACCCCCTCGACGCCCG
gb|JN660814.1|_10872-11409  CGCCCAGGAGGCACAGATGACCGAACACACCGACACCCCCTCGACGCCCG
                            ************************** ********************* *

gb|AY500152.1|_10907-11444  AACCCGCAGCTCCCGCTGCCCCAGCTCCGGCGGCCCCCGCTCCCAAGAGC
gb|KP027205.1|_11235-11772  AACCCGTAGCTCCCGCTGCCCCGGCTCCGGCGGCCCCCGCTCCCAAGAGC
gb|EU744252.1|_11676-12213  AACCCGCAGCTCCCGCTGCCCCGGCTCCGGCGGCCCCCGCTCCCAAGAGC
gb|JN572689.1|_11103-11640  AACCCGTAGCCCCCGCTGCCCCGGCTCCGGCGGCCCCCGCTCCCAAGAGC
gb|JN660814.1|_10872-11409  AACCCGTAGCCCCCGCTGCCCCGGCTCCGGCGGCCCCCGCTCCCAAGAGC
                            ****** *** *********** ***************************

gb|AY500152.1|_10907-11444  GAGGACCTGCCTGACTGGGCTCGCGAGAAGCTCTCGAAGGCGAACACCGA
gb|KP027205.1|_11235-11772  GAGGACCTGCCTGACTGGGCTCGCGAGAAGCTCTCGAAGGCGAACACCGA
gb|EU744252.1|_11676-12213  GAGGACCTGCCTGACTGGGCTCGCGAGAAGCTCTCGAAGGCGAACACCGA
gb|JN572689.1|_11103-11640  GAGGACCTGCCTGACTGGGCTCGCGAGAAGCTCTCGAAGGCGAACACCGA
gb|JN660814.1|_10872-11409  GAGGACCTGCCTGACTGGGCTCGCGAGAAGCTCTCGAAGGCGAACACCGA
                            **************************************************

gb|AY500152.1|_10907-11444  GGCCGCGAACTACCGAGTTCAGCTCCGCACCGTGGAGACCGA-GCGCGAC
gb|KP027205.1|_11235-11772  GGCCGCGAACTACCGAGTTCAGCTCCGCACCGTGGAGACCGA-GCGCGAC
gb|EU744252.1|_11676-12213  GGCCGCGAACTACCGAGTTCAGCTCCGCACCGCGGAGACGCAACTGCAGG
gb|JN572689.1|_11103-11640  GGCCGCGAACTACCGAGTTCAGCTCCGCACCGCGGAGACGCAACTGCAGG
gb|JN660814.1|_10872-11409  GGCCGCGAACTACCGAGTTCAGCTCCGCACCGTGGAGACCGA-GCGCGAC
                            ******************************** ******  *   **   

gb|AY500152.1|_10907-11444  AGTCTCGCGGAGAAGCTCGCAGCTCTCGAAGCCCAGGCAGCCCAGGCGGC
gb|KP027205.1|_11235-11772  AGTCTCGCGGAGAAGCTCGCGGCTCTCGAAGCCCAGGCAGCCCAGGCGGC
gb|EU744252.1|_11676-12213  AGT-ACGCGGAGAAGCTCGCAGCTCTCGAAGCAGAGAAAGCCCAGGCGGC
gb|JN572689.1|_11103-11640  AGT-ACGCGGAGAAGCTCGCAGCTCTCGAAGCAGAGAAAGCCCAGGCGGC
gb|JN660814.1|_10872-11409  AGTCTCGCGGAGAAGCTCGCAGCTCTCGAAGCCCAGGCAGCCCAGGCGGC
                            ***  *************** ***********  **  ************

gb|AY500152.1|_10907-11444  TACCTCCGCGTCCGAGAAGCAGCACGACTTCGACCGTCTGGTGACCGCGG
gb|KP027205.1|_11235-11772  TACCTCCGCGTCCGAGAAGCAGCACGACTTCGACCGTCTGGTGACCGCGG
gb|EU744252.1|_11676-12213  TACCTCAGCCCACGAGCGCCAGCACGACTTCGACCGTCTGGTGACCGCGG
gb|JN572689.1|_11103-11640  TACCTCAGCCCACGAGCGCCAGCACGACTTCGACCGTCTGGTGACCGCGG
gb|JN660814.1|_10872-11409  TACCTCCGCGTCCGAGCGTCAGAACGACTTCGACCGTCTGGTGACCGCGG
                            ****** **   ****   *** ***************************

gb|AY500152.1|_10907-11444  TCCAGGCTCTCACCCCCGATCCCACGCCGCTGTTCACGTTCGCGAACACG
gb|KP027205.1|_11235-11772  TCCAGGCTCTCACCCCCGATCCCACGCCGCTGTTCACGTTCGCGAACACG
gb|EU744252.1|_11676-12213  TCCAGGCTCTCACCCCCGATCCCACGCCGCTGTTCACGTTCGCGAGCACG
gb|JN572689.1|_11103-11640  TCCAGGCTCTCACCCCCGATCCCACGCCGCTGTTCACGTTCGCGAGCACG
gb|JN660814.1|_10872-11409  TCCAGGCTCTCACCCCCGATCCCACGCCGCTGTTCACGTTCGCGAACACG
                            ********************************************* ****

gb|AY500152.1|_10907-11444  CTGCAGGGCGATTCGGAGGAAGCGCTCAAGACGCACGCCGAGAGCCTCAA
gb|KP027205.1|_11235-11772  CTGCAGGGCGATTCGGAGGAAGCGCTCAAGACGCACGCCGAGAGCCTCAA
gb|EU744252.1|_11676-12213  CTGCAGGGCGATTCGGAGGAAGCGCTCAAGACGCACGCCGAGACCCTCAA
gb|JN572689.1|_11103-11640  CTGCAGGGCGATTCGGAGGAAGCGCTCAAGACGCACGCCGAGAGCCTCAA
gb|JN660814.1|_10872-11409  CTGCAGGGCGATTCGGAGGAAGCGCTCAAGACGCACGCCGAGAGCCTCAA
                            ******************************************* ******

gb|AY500152.1|_10907-11444  GACCCTGTTCGGCCTGAAGAACGGCCCCGTGGCCGCTGTCGACCGCTCGC
gb|KP027205.1|_11235-11772  GACCCTGTTCGGCCTCAAGAACGGCCCCGTGGCCGCTGTCGACCGCTCGC
gb|EU744252.1|_11676-12213  GACCCTGTTCGGCCTCAAGAACGGCCCCGTGGCCGCTGTCGACCGCTCGC
gb|JN572689.1|_11103-11640  GACCCTGTTCGGCCTGAAGAACGGCCCCGTGGCCGCTGTCGACCGCTCGC
gb|JN660814.1|_10872-11409  GACCCTGTTCGGCCTCAAGAACGGCCCCGTGGCCGCTGTCGACCGCTCGC
                            *************** **********************************

gb|AY500152.1|_10907-11444  AAGGCCTCGGCACAGAAGCCCCGAGCAACGACCCTGCGGTGGCCTTCACC
gb|KP027205.1|_11235-11772  AAGGCCTCGGCACAGAAGCCCCGAGCAACGACCCTGCGGTGGCCTTCACC
gb|EU744252.1|_11676-12213  AAGGCCTCGGCACCGAAGCCCCGAGCAACGACCCTGCGGTGGCCTTCACC
gb|JN572689.1|_11103-11640  AAGGCCTCGGCACAGAAGCCCCGAGCAACGACCCTGCGGTGGCCTTCACC
gb|JN660814.1|_10872-11409  AAGGCCTCGGCACAGAAGCCCCGAGCAACGACCCTGCGGTGGCCTTCACC
                            ************* ************************************

gb|AY500152.1|_10907-11444  GCGCTCATGAAAAACCAACTAGGCAAGTAAGGAGCCCC
gb|KP027205.1|_11235-11772  GCGCTCATGCAAACCCAACTAGGCAAGTAAGGAGCCCC
gb|EU744252.1|_11676-12213  GCGCTCATGCAAACCCAACTAGGCAAGTAAGGAGCCCC
gb|JN572689.1|_11103-11640  GCGCTCATGCAAACCCAACTAGGCAAGTAAGGAGCCCC
gb|JN660814.1|_10872-11409  GCGCTCATGAAAAACCAACTAGGCAAGTAAGGAGCCCC
                            ********* *** ************************


MUSCLE (3.8) multiple sequence alignment (2 gaps in the 4th block)


gb|EU744252.1|:11676-12213      CGCCCAGGAGGCACAGATGACCGAACACACCGACACCCCCTCGACGCCAGAACCCGCAGC
gb|JN572689.1|:11103-11640      CGCCCAGGAGGCACAGATGACCGAACCCACCGACACCCCCTCGACGCCCGAACCCGTAGC
gb|AY500152.1|:10907-11444      CGCCCAGGAGGCACAGATGACCGAACCCACCGACACCCCCTCGACGCCCGAACCCGCAGC
gb|KP027205.1|:11235-11772      CGCCCAGGAGGCACAGATGACCGAACCCACCGACACCCCCTCGACGCCCGAACCCGTAGC
gb|JN660814.1|:10872-11409      CGCCCAGGAGGCACAGATGACCGAACACACCGACACCCCCTCGACGCCCGAACCCGTAGC
                                ************************** ********************* ******* ***

gb|EU744252.1|:11676-12213      TCCCGCTGCCCCGGCTCCGGCGGCCCCCGCTCCCAAGAGCGAGGACCTGCCTGACTGGGC
gb|JN572689.1|:11103-11640      CCCCGCTGCCCCGGCTCCGGCGGCCCCCGCTCCCAAGAGCGAGGACCTGCCTGACTGGGC
gb|AY500152.1|:10907-11444      TCCCGCTGCCCCAGCTCCGGCGGCCCCCGCTCCCAAGAGCGAGGACCTGCCTGACTGGGC
gb|KP027205.1|:11235-11772      TCCCGCTGCCCCGGCTCCGGCGGCCCCCGCTCCCAAGAGCGAGGACCTGCCTGACTGGGC
gb|JN660814.1|:10872-11409      CCCCGCTGCCCCGGCTCCGGCGGCCCCCGCTCCCAAGAGCGAGGACCTGCCTGACTGGGC
                                 *********** ***********************************************

gb|EU744252.1|:11676-12213      TCGCGAGAAGCTCTCGAAGGCGAACACCGAGGCCGCGAACTACCGAGTTCAGCTCCGCAC
gb|JN572689.1|:11103-11640      TCGCGAGAAGCTCTCGAAGGCGAACACCGAGGCCGCGAACTACCGAGTTCAGCTCCGCAC
gb|AY500152.1|:10907-11444      TCGCGAGAAGCTCTCGAAGGCGAACACCGAGGCCGCGAACTACCGAGTTCAGCTCCGCAC
gb|KP027205.1|:11235-11772      TCGCGAGAAGCTCTCGAAGGCGAACACCGAGGCCGCGAACTACCGAGTTCAGCTCCGCAC
gb|JN660814.1|:10872-11409      TCGCGAGAAGCTCTCGAAGGCGAACACCGAGGCCGCGAACTACCGAGTTCAGCTCCGCAC
                                ************************************************************

gb|EU744252.1|:11676-12213      CGCGGAGACGCAACTGCAGGAGTA-CGCGGAGAAGCTCGCAGCTCTCGAAGCAGAGAAAG
gb|JN572689.1|:11103-11640      CGCGGAGACGCAACTGCAGGAGTA-CGCGGAGAAGCTCGCAGCTCTCGAAGCAGAGAAAG
gb|AY500152.1|:10907-11444      CGTGGAGAC-CGAGCGCGACAGTCTCGCGGAGAAGCTCGCAGCTCTCGAAGCCCAGGCAG
gb|KP027205.1|:11235-11772      CGTGGAGAC-CGAGCGCGACAGTCTCGCGGAGAAGCTCGCGGCTCTCGAAGCCCAGGCAG
gb|JN660814.1|:10872-11409      CGTGGAGAC-CGAGCGCGACAGTCTCGCGGAGAAGCTCGCAGCTCTCGAAGCCCAGGCAG
                                ** ****** * *  **   ***  *************** ***********  **  **

gb|EU744252.1|:11676-12213      CCCAGGCGGCTACCTCAGCCCACGAGCGCCAGCACGACTTCGACCGTCTGGTGACCGCGG
gb|JN572689.1|:11103-11640      CCCAGGCGGCTACCTCAGCCCACGAGCGCCAGCACGACTTCGACCGTCTGGTGACCGCGG
gb|AY500152.1|:10907-11444      CCCAGGCGGCTACCTCCGCGTCCGAGAAGCAGCACGACTTCGACCGTCTGGTGACCGCGG
gb|KP027205.1|:11235-11772      CCCAGGCGGCTACCTCCGCGTCCGAGAAGCAGCACGACTTCGACCGTCTGGTGACCGCGG
gb|JN660814.1|:10872-11409      CCCAGGCGGCTACCTCCGCGTCCGAGCGTCAGAACGACTTCGACCGTCTGGTGACCGCGG
                                **************** **   ****   *** ***************************

gb|EU744252.1|:11676-12213      TCCAGGCTCTCACCCCCGATCCCACGCCGCTGTTCACGTTCGCGAGCACGCTGCAGGGCG
gb|JN572689.1|:11103-11640      TCCAGGCTCTCACCCCCGATCCCACGCCGCTGTTCACGTTCGCGAGCACGCTGCAGGGCG
gb|AY500152.1|:10907-11444      TCCAGGCTCTCACCCCCGATCCCACGCCGCTGTTCACGTTCGCGAACACGCTGCAGGGCG
gb|KP027205.1|:11235-11772      TCCAGGCTCTCACCCCCGATCCCACGCCGCTGTTCACGTTCGCGAACACGCTGCAGGGCG
gb|JN660814.1|:10872-11409      TCCAGGCTCTCACCCCCGATCCCACGCCGCTGTTCACGTTCGCGAACACGCTGCAGGGCG
                                ********************************************* **************

gb|EU744252.1|:11676-12213      ATTCGGAGGAAGCGCTCAAGACGCACGCCGAGACCCTCAAGACCCTGTTCGGCCTCAAGA
gb|JN572689.1|:11103-11640      ATTCGGAGGAAGCGCTCAAGACGCACGCCGAGAGCCTCAAGACCCTGTTCGGCCTGAAGA
gb|AY500152.1|:10907-11444      ATTCGGAGGAAGCGCTCAAGACGCACGCCGAGAGCCTCAAGACCCTGTTCGGCCTGAAGA
gb|KP027205.1|:11235-11772      ATTCGGAGGAAGCGCTCAAGACGCACGCCGAGAGCCTCAAGACCCTGTTCGGCCTCAAGA
gb|JN660814.1|:10872-11409      ATTCGGAGGAAGCGCTCAAGACGCACGCCGAGAGCCTCAAGACCCTGTTCGGCCTCAAGA
                                ********************************* ********************* ****

gb|EU744252.1|:11676-12213      ACGGCCCCGTGGCCGCTGTCGACCGCTCGCAAGGCCTCGGCACCGAAGCCCCGAGCAACG
gb|JN572689.1|:11103-11640      ACGGCCCCGTGGCCGCTGTCGACCGCTCGCAAGGCCTCGGCACAGAAGCCCCGAGCAACG
gb|AY500152.1|:10907-11444      ACGGCCCCGTGGCCGCTGTCGACCGCTCGCAAGGCCTCGGCACAGAAGCCCCGAGCAACG
gb|KP027205.1|:11235-11772      ACGGCCCCGTGGCCGCTGTCGACCGCTCGCAAGGCCTCGGCACAGAAGCCCCGAGCAACG
gb|JN660814.1|:10872-11409      ACGGCCCCGTGGCCGCTGTCGACCGCTCGCAAGGCCTCGGCACAGAAGCCCCGAGCAACG
                                ******************************************* ****************

gb|EU744252.1|:11676-12213      ACCCTGCGGTGGCCTTCACCGCGCTCATGCAAACCCAACTAGGCAAGTAAGGAGCCCC
gb|JN572689.1|:11103-11640      ACCCTGCGGTGGCCTTCACCGCGCTCATGCAAACCCAACTAGGCAAGTAAGGAGCCCC
gb|AY500152.1|:10907-11444      ACCCTGCGGTGGCCTTCACCGCGCTCATGAAAAACCAACTAGGCAAGTAAGGAGCCCC
gb|KP027205.1|:11235-11772      ACCCTGCGGTGGCCTTCACCGCGCTCATGCAAACCCAACTAGGCAAGTAAGGAGCCCC
gb|JN660814.1|:10872-11409      ACCCTGCGGTGGCCTTCACCGCGCTCATGAAAAACCAACTAGGCAAGTAAGGAGCCCC
                                ***************************** *** ************************

T-COFFEE multiple sequence alignment (2 gaps in the 4th and 5th blocks)

gi|40769313|gb|AY500152.1|   CGCCCAGGAGGCACAGATGACCGAACCCACCGACACCCCCTCGACGCCCG
gi|339753554|gb|JN153085.1|  CGCCCAGGAGGCACAGATGACCGAACACACCGACACCCCCTCGACGCCCG
gi|746947082|gb|KP027205.1|  CGCCCAGGAGGCACAGATGACCGAACCCACCGACACCCCCTCGACGCCCG
gi|197312546|gb|EU826470.1|  CGCCCAGGAGGCACAGATGACCGAACCCACCGACACCCCCTCGACGCCCG
gi|40769414|gb|AY500153.1|   CGCCCAGGAGGCACAGATGACCGAACCCACCGACACCCCCTCGACGCCCG
gi|190610591|gb|EU744252.1|  CGCCCAGGAGGCACAGATGACCGAACACACCGACACCCCCTCGACGCCAG
gi|636483546|gb|KJ690250.1|  CGCCCAGGAGGCACAGATGACCGAACACACCGACACCCCCTCGACGCCAG
gi|190610226|gb|EU744248.1|  CGCCCAGGAGGCACAGATGACCGAACACACCGACACCCCCTCGACGCCCG
gi|339783583|gb|JF937100.1|  CGCCCAGGAGGCACAGATGACCGAACCCACCGACACCCCCTCGACGCCCG
gi|339784012|gb|JF937103.1|  CGCCCAGGAGGCACAGATGACCGAACCCACCGACACCCCCTCGACGCCCG
gi|347450411|gb|JN687951.1|  CGCCCAGGAGGCACAGATGACCGAACACACCGACACCCCCTCGACGCCCG
gi|339752859|gb|JN020140.1|  CGCCCAGGAGGCACAGATGACCGAACCCACCGACACCCCCTCGACGCCCG
gi|339784791|gb|JF937110.1|  CGCCCAGGAGGCACAGATGACCGAACACACCGACACCCCCTCGACGCCAG
gi|339784595|gb|JF937108.1|  CGCCCAGGAGGCACAGATGACCGAACCCACCGACACCCCCTCGACGCCCG
gi|344055438|gb|JN572689.1|  CGCCCAGGAGGCACAGATGACCGAACCCACCGACACCCCCTCGACGCCCG
gi|347450202|gb|JN660814.1|  CGCCCAGGAGGCACAGATGACCGAACACACCGACACCCCCTCGACGCCCG
gi|601130781|gb|KJ194585.1|  CGCCCAGGAGGCACAGATGACCGAACCCACCGACACTCCCTCGACGCCCG
gi|529678489|gb|KF024724.1|  CGCCCAGGAGGCACAGATGACCGAACACACCGACACCCCCTCGACGCCCG
gi|339751863|gb|JF957057.1|  CGCCCAGGAGGCACAGATGACCGAACCCACCGACACCCCCTCGACGCCCG
gi|529680110|gb|KF416340.1|  CGCCCAGGAGGCACAGATGACCGAACCCACCGACACCCCCTCGACGCCCG
gi|560221600|gb|KF560331.1|  CGCCCAGGAGGCACAGATGACCGAACACACCGACACCCCCTCGACGCCCG
gi|339783485|gb|JF937099.1|  CGCCCAGGAGGCACAGATGACCGAACACACCGACACCCCCTCGACGCCCG
gi|735999856|gb|KP027204.1|  CGCCCAGGAGGCACAGATGACCGAACACACCGACACCCCCTCGACGCCCG
gi|390098594|gb|JQ809703.1|  CGCCCAGGAGGCACAGATGACCGAACACACCGACACCCCCTCGACGCCCG
gi|530339880|gb|KF024726.1|  CGCCCAGGAGGCACAGATGACCGAACACACCGACACCCCCTCGACGCCCG
gi|282721277|gb|GU247132.1|  CGCCCAGGAGGCACAGATGACCGAACACACCGACACCCCCTCGACGCCCG
                             ************************** ********* *********** *

gi|40769313|gb|AY500152.1|   AACCCGCAGCTCCCGCTGCCCCAGCTCCGGCGGCCCCCGCTCCCAAGAGC
gi|339753554|gb|JN153085.1|  AACCCGCAGCTCCCGCTGCCCCGGCTCCGGCGGCCCCCGCTCCCAAGAGC
gi|746947082|gb|KP027205.1|  AACCCGTAGCTCCCGCTGCCCCGGCTCCGGCGGCCCCCGCTCCCAAGAGC
gi|197312546|gb|EU826470.1|  AACCCGTAGCCCCCGCTGCCCCGGCTCCGGCGGCCCCCGCTCCCAAGAGC
gi|40769414|gb|AY500153.1|   AACCCGTAGCTCCCGCTGCCCCGGCTCCGGCGGCCCCCGCTCCCAAGAGC
gi|190610591|gb|EU744252.1|  AACCCGCAGCTCCCGCTGCCCCGGCTCCGGCGGCCCCCGCTCCCAAGAGC
gi|636483546|gb|KJ690250.1|  AACCCGCAGCTCCCGCTGCCCCGGCTCCGGCGGCCCCCGCTCCCAAGAGC
gi|190610226|gb|EU744248.1|  AACCCGTAGCTCCCGCTGCCCCGGCTCCGGCGGCCCCTGCTCCCAAGAGC
gi|339783583|gb|JF937100.1|  AACCCGTAGCCCCCGCTGCCCCGGCTCCGGCGGCCCCCGCTCCCAAGAGC
gi|339784012|gb|JF937103.1|  AACCCGCAGCTCCCGCTGCCCCGGCTCCGGCGGCCCCCGCCCCCAAGAGC
gi|347450411|gb|JN687951.1|  AACCCGTAGCTCCCGCTGCTCCGGCTCCGGCGGCCCCCGCTCCCAAGAGC
gi|339752859|gb|JN020140.1|  AACCCGTAGCTCCCGCTGCCCCGGCTCCGGCGGCCCCCGCTCCCAAGAGC
gi|339784791|gb|JF937110.1|  AACCCGCAGCTCCCGCTGCCCCGGCTCCGGCGGCCCCCGCTCCCAAGAGC
gi|339784595|gb|JF937108.1|  AACCCGCAGCTCCCGCTGCCCCAGCTCCGGCGGCCCCCGCTCCCAAGAGC
gi|344055438|gb|JN572689.1|  AACCCGTAGCCCCCGCTGCCCCGGCTCCGGCGGCCCCCGCTCCCAAGAGC
gi|347450202|gb|JN660814.1|  AACCCGTAGCCCCCGCTGCCCCGGCTCCGGCGGCCCCCGCTCCCAAGAGC
gi|601130781|gb|KJ194585.1|  AACCCGCAGCTCCCGCTGCCCCGGCTCCGGCGGCCCCCGCTCCCAAGAGC
gi|529678489|gb|KF024724.1|  AACCCGCAGCCCCCGCTGCCCCGGCTCCGGCGGCCCCCGCTCCCAAGAGC
gi|339751863|gb|JF957057.1|  AACCCGCAGCTCCCGCTGCCCCGGCTCCGGCGGCCCCCGCCCCCAAGAGC
gi|529680110|gb|KF416340.1|  AACCCGTAGCTCCCGCTGCCCCGGCTCCGGCGGCCCCCGCTCCCAAGAGC
gi|560221600|gb|KF560331.1|  AACCCGTAGCTCCCGCTGCCCCGGCTCCGGCGGCCCCCGCTCCCAAGAGC
gi|339783485|gb|JF937099.1|  AACCCGTAGCTCCCGCTGCCCCGGCTCCGGCGGCCCCCGCTCCCAAGAGC
gi|735999856|gb|KP027204.1|  AACCCGCAGCTCCCGCTGCCCCGGCTCCGGCGGCCCCCGCTCCCAAGAGC
gi|390098594|gb|JQ809703.1|  AACCCGTAGCTCCCGCTGCCCCGGCTCCGGCGGCCCCCGCTCCCAAGAGC
gi|530339880|gb|KF024726.1|  AACCCGCAGCTCCCGCTGCCCCGGCTCCGGCGGCCCCCGCTCCCAAGAGC
gi|282721277|gb|GU247132.1|  AACCCGTAGCCCCCGCTGCACCGGCTCCGGCGGCTCCCGCTCCCAAGAGC
                             ****** *** ******** ** *********** ** ** *********

gi|40769313|gb|AY500152.1|   GAGGACCTGCCTGACTGGGCTCGCGAGAAGCTCTCGAAGGCGAACACCGA
gi|339753554|gb|JN153085.1|  GAGGACCTGCCTGACTGGGCTCGCGAGAAGCTCTCGAAGGCGAACACCGA
gi|746947082|gb|KP027205.1|  GAGGACCTGCCTGACTGGGCTCGCGAGAAGCTCTCGAAGGCGAACACCGA
gi|197312546|gb|EU826470.1|  GAGGACCTGCCTGACTGGGCTCGCGAGAAGCTCTCGAAGGCGAACACCGA
gi|40769414|gb|AY500153.1|   GAGGACCTGCCTGACTGGGCTCGCGAGAAGCTCTCGAAGGCGAACACCGA
gi|190610591|gb|EU744252.1|  GAGGACCTGCCTGACTGGGCTCGCGAGAAGCTCTCGAAGGCGAACACCGA
gi|636483546|gb|KJ690250.1|  GAGGACCTGCCTGACTGGGCTCGCGAGAAGCTCTCGAAGGCGAACACCGA
gi|190610226|gb|EU744248.1|  GAGGACCTGCCTGACTGGGCTCGCGAGAAGCTCTCGAAGGCGAACACCGA
gi|339783583|gb|JF937100.1|  GAGGACCTGCCTGACTGGGCTCGCGAGAAGCTCTCGAAGGCGAACACCGA
gi|339784012|gb|JF937103.1|  GAGGACCTGCCTGACTGGGCTCGCGATAAGCTCTCGAAGGCGAACACCGA
gi|347450411|gb|JN687951.1|  GAGGACCTGCCTGACTGGGCTCGCGAGAAGCTCTCGAAGGCGAACACCGA
gi|339752859|gb|JN020140.1|  GAGGACCTGCCTGACTGGGCTCGCGAGAAGCTCTCGAAGGCGAACACCGA
gi|339784791|gb|JF937110.1|  GAGGACCTGCCTGACTGGGCTCGCGAGAAGCTCTCGAAGGCGAACACCGA
gi|339784595|gb|JF937108.1|  GAGGACCTGCCTGACTGGGCTCGCGAGAAGCTCTCGAAGGCGAACACCGA
gi|344055438|gb|JN572689.1|  GAGGACCTGCCTGACTGGGCTCGCGAGAAGCTCTCGAAGGCGAACACCGA
gi|347450202|gb|JN660814.1|  GAGGACCTGCCTGACTGGGCTCGCGAGAAGCTCTCGAAGGCGAACACCGA
gi|601130781|gb|KJ194585.1|  GAGGACCTGCCTGACTGGGCTCGCGAGAAGCTCTCGAAGGCGAACACCGA
gi|529678489|gb|KF024724.1|  GAGGACCTGCCTGACTGGGCTCGCGAGAAGCTCTCGAAGGCGAACACCGA
gi|339751863|gb|JF957057.1|  GAGGACCTGCCTGACTGGGCTCGCGATAAGCTCTCGAAGGCGAACACCGA
gi|529680110|gb|KF416340.1|  GAGGACCTGCCTGACTGGGCTCGCGAGAAGCTCTCGAAGGCGAACACCGA
gi|560221600|gb|KF560331.1|  GAGGACCTGCCTGACTGGGCTCGCGAGAAGCTCTCGAAGGCGAACACCGA
gi|339783485|gb|JF937099.1|  GAGGACCTGCCTGACTGGGCTCGCGAGAAGCTCTCGAAGGCGAACACCGA
gi|735999856|gb|KP027204.1|  GAGGACCTGCCTGACTGGGCTCGCGACAAGCTCTCGAAGGCGAACACCGA
gi|390098594|gb|JQ809703.1|  GAGGACCTGCCTGACTGGGCTCGCGAGAAGCTCTCGAAGGCGAACACCGA
gi|530339880|gb|KF024726.1|  GAGGACCTGCCTGACTGGGCTCGCGACAAGCTCTCGAAGGCGAACACCGA
gi|282721277|gb|GU247132.1|  GAGGACCTGCCTGACTGGGCTCGCGAGAAGCTCTCGAAGGCGAACACCGA
                             ************************** ***********************

gi|40769313|gb|AY500152.1|   GGCCGCGAACTACCGAGTTCAGCTCCGCACCGTGGAGACCGA-GCGCGAC
gi|339753554|gb|JN153085.1|  GGCCGCGAACTACCGAGTTCAGCTCCGCACCGTGGAGACCGA-GCGCGAC
gi|746947082|gb|KP027205.1|  GGCCGCGAACTACCGAGTTCAGCTCCGCACCGTGGAGACCGA-GCGCGAC
gi|197312546|gb|EU826470.1|  GGCCGCGAACTACCGAGTTCAGCTCCGCACCGCGGAGACGCAACTGCAGG
gi|40769414|gb|AY500153.1|   GGCCGCGAACTACCGAGTTCAGCTCCGCACCGTGGAGACCGA-GCGCGAC
gi|190610591|gb|EU744252.1|  GGCCGCGAACTACCGAGTTCAGCTCCGCACCGCGGAGACGCAACTGCAGG
gi|636483546|gb|KJ690250.1|  GGCCGCGAACTACCGAGTTCAGCTCCGCACCGTGGAGACCGA-GCGCGAC
gi|190610226|gb|EU744248.1|  GGCCGCGAACTACCGAGTTCAGCTCCGCACCGCGGAGACGCAACTGCAGG
gi|339783583|gb|JF937100.1|  GGCCGCGAACTACCGAGTTCAGCTCCGCACCGTGGAGACCGA-GCGCGAC
gi|339784012|gb|JF937103.1|  GGCCGCGAACTACCGAGTTCAGCTCCGCACCGTGGAGACCGA-GCGCGAC
gi|347450411|gb|JN687951.1|  GGCCGCGAACTACCGAGTTCAGCTCCGCACCGCGGAGACGCAACTGCAGG
gi|339752859|gb|JN020140.1|  GGCCGCGAACTACCGAGTTCAGCTCCGCACCGCGGAGACGCAACTGCAGG
gi|339784791|gb|JF937110.1|  GGCCGCGAACTACCGAGTTCAGCTCCGCACCGTGGAGACCGA-GCGCGAC
gi|339784595|gb|JF937108.1|  GGCCGCGAACTACCGAGTTCAGCTCCGCACCGTGGAGACCGA-GCGCGAC
gi|344055438|gb|JN572689.1|  GGCCGCGAACTACCGAGTTCAGCTCCGCACCGCGGAGACGCAACTGCAGG
gi|347450202|gb|JN660814.1|  GGCCGCGAACTACCGAGTTCAGCTCCGCACCGTGGAGACCGA-GCGCGAC
gi|601130781|gb|KJ194585.1|  GGCCGCGAACTACCGAGTTCAGCTCCGCACCGCGGAGACGCAACTGCAGG
gi|529678489|gb|KF024724.1|  GGCCGCGAACTACCGAGTTCAGCTCCGCACCGCGGAGACCGA-GCGCGAC
gi|339751863|gb|JF957057.1|  GGCCGCGAACTACCGAGTTCAGCTCCGCACCGTGGAGACCGA-GCGCGAC
gi|529680110|gb|KF416340.1|  GGCCGCGAACTACCGAGTTCAGCTCCGCACCGTGGAGACCGA-GCGCGAC
gi|560221600|gb|KF560331.1|  GGCCGCGAACTACCGAGTTCAGCTCCGCACCGCGGAGACGCAACTGCAGG
gi|339783485|gb|JF937099.1|  GGCCGCGAACTACCGAGTTCAGCTCCGCACCGCGGAGACGCAACTGCAGG
gi|735999856|gb|KP027204.1|  GGCCGCGAACTACCGAGTTCAGCTCCGCACCGTGGAGACCGA-GCGCGAC
gi|390098594|gb|JQ809703.1|  GGCCGCGAACTACCGAGTTCAGCTCCGCACCGCGGAGACGCAACTGCAGG
gi|530339880|gb|KF024726.1|  GGCCGCGAACTACCGAGTTCAGCTCCGCACCGTGGAGACCGA-GCGCGAC
gi|282721277|gb|GU247132.1|  GGCCGCGAACTACCGAGTTCAGCTCCGCACCGCGGAGACGCAACTGCAGG
                             ******************************** ******  *   **   

gi|40769313|gb|AY500152.1|   AGTCTCGCGGAGAAGCTCGCAGCTCTCGAAGCCCAGGCAGCCCAGGCGGC
gi|339753554|gb|JN153085.1|  AGTCTCGCGGAGAAGCTCGCAGCTCTCGAAGCCCAGGCAGCCCAGGCGGC
gi|746947082|gb|KP027205.1|  AGTCTCGCGGAGAAGCTCGCGGCTCTCGAAGCCCAGGCAGCCCAGGCGGC
gi|197312546|gb|EU826470.1|  AGT-ACGCGGAGAAGCTCGCAGCTCTCGAAGCAGAGAAAGCCCAGGCGGC
gi|40769414|gb|AY500153.1|   AGTCTCGCGGAGAAGCTCGCGGCTCTCGAAGCCCAGGCAGCCCAGGCGGC
gi|190610591|gb|EU744252.1|  AGT-ACGCGGAGAAGCTCGCAGCTCTCGAAGCAGAGAAAGCCCAGGCGGC
gi|636483546|gb|KJ690250.1|  AGTCTCGCGGAGAAGCTCGCAGCTCTCGAAGCCCAGGCAGCCCAGGCGGC
gi|190610226|gb|EU744248.1|  AGT-ACGCGGAGAAGCTCGCAGCTCTCGAAGCCCAGGCAGCCCAGGCGGC
gi|339783583|gb|JF937100.1|  AGTCTCGCGGAGAAGCTCGCAGCTCTCGAAGCCCAGGCAGCCCAGGCGGC
gi|339784012|gb|JF937103.1|  AGTCTCGCGGAGAAGCTCGCAACTCTCGAAGCCCAGGCAGCCCAGGCGGC
gi|347450411|gb|JN687951.1|  AGT-ACGCGGAGAAGCTCTCAGCTCTCGAAGCCCAGGCAGCCCAGGCGGC
gi|339752859|gb|JN020140.1|  AGT-ACGCGGAGAAGCTCGCAGCTCTCGAAGCACAGGCAGCCCAGGCGGC
gi|339784791|gb|JF937110.1|  AGTCTCGCGGAGAAGCTCGCAGCTCTCGAAGCCCAGGCAGCCCAGGCGGC
gi|339784595|gb|JF937108.1|  AGTCTCGCGGAGAAGCTCGCAGCTCTCGAAGCCCAGGCAGCCCAGGCGGC
gi|344055438|gb|JN572689.1|  AGT-ACGCGGAGAAGCTCGCAGCTCTCGAAGCAGAGAAAGCCCAGGCGGC
gi|347450202|gb|JN660814.1|  AGTCTCGCGGAGAAGCTCGCAGCTCTCGAAGCCCAGGCAGCCCAGGCGGC
gi|601130781|gb|KJ194585.1|  AGT-ACGCGGAGAAGCTCGCAGCTCTCGAAGCCCAGGCAGCCCAGGCGGC
gi|529678489|gb|KF024724.1|  AGTCTCGCGGAGAAGCTCGCAGCTCTCGAAGCCCAGGCAGCCCAGGCGGC
gi|339751863|gb|JF957057.1|  AGTCTCGCGGAGAAGCTCGCAACTCTCGAAGCCCAGGCAGCCCAGGCGGC
gi|529680110|gb|KF416340.1|  AGTCTCGCGGAGAAGCTCGCAGCTCTCGAAGCCCAGGCAGCCCAGGCGGC
gi|560221600|gb|KF560331.1|  AGT-ACGCGGAGAAGCTCGCAGCTCTCGAAGCAGAGAAAGCCCAGGCGGC
gi|339783485|gb|JF937099.1|  AGT-ACGCGGAGAAGCTCGCAGCTCTCGAAGCAGAGAAAGCCCAGGCGGC
gi|735999856|gb|KP027204.1|  AGTCTCGCGGAGAAGCTCGCAACTCTCGAAGCCCAGGCAGCCCAGGCGGC
gi|390098594|gb|JQ809703.1|  AGT-ACGCGGAGAAGCTCGCAGCTCTCGAAGCAGAGAAAGCCCAGGCGGC
gi|530339880|gb|KF024726.1|  AGTCTCGCGGAGAAGCTCGCAACTCTCGAAGCCCAGGCAGCCCAGGCGGC
gi|282721277|gb|GU247132.1|  AGT-ACGCGGAGAAGCTCGCAGCTCTCGAAGCAGAGAAAGCCCAGGCGGC
                             ***  ************* *  **********  **  ************

gi|40769313|gb|AY500152.1|   TACCTCCGCGTCCGAGAAGCAGCACGACTTCGACCGTCTGGTGACCGCGG
gi|339753554|gb|JN153085.1|  TACCTCCGCGTCCGAGAAGCAGCACGACTTCGACCGTCTGGTGACCGCGG
gi|746947082|gb|KP027205.1|  TACCTCCGCGTCCGAGAAGCAGCACGACTTCGACCGTCTGGTGACCGCGG
gi|197312546|gb|EU826470.1|  TACCTCAGCCCACGAGCGCCAGCACGACTTCGACCGTCTGGTGACCGCGG
gi|40769414|gb|AY500153.1|   TACCTCCGCGTCCGAGCGTCAGAACGACTTCGACCGTCTGGTGACCGCGG
gi|190610591|gb|EU744252.1|  TACCTCAGCCCACGAGCGCCAGCACGACTTCGACCGTCTGGTGACCGCGG
gi|636483546|gb|KJ690250.1|  TACCTCCGCGTCCGAGAAGCAGCACGACTTCGACCGTCTGGTGACCGCGG
gi|190610226|gb|EU744248.1|  TACCTCCGCGTCCGAGAAGCAGCACGACTTCGACCGTCTGGTGACCGCGG
gi|339783583|gb|JF937100.1|  TACCTCCGCGTCCGAGAAGCAGCACGACTTCGACCGTCTGGTGACCGCGG
gi|339784012|gb|JF937103.1|  TACCTCCGCGTCCGAGAAGCAGCACGACTTCGACCGTCTGGTGACCGCGG
gi|347450411|gb|JN687951.1|  TACCTCCGCGTCCGAGAAGCAGCACGACTTCGACCGTCTGGTGACCGCGG
gi|339752859|gb|JN020140.1|  TACCTCAGCCCACGAGCGCCAGCACGACTTCGACCGTCTGGTGACCGCGG
gi|339784791|gb|JF937110.1|  TACCTCCGCGTCCGAGAAGCAGCACGACTTCGACCGTCTGGTGACCGCGG
gi|339784595|gb|JF937108.1|  TACCTCCGCGTCCGAGAAGCAGCACGACTTCGACCGTCTGGTGACCGCGG
gi|344055438|gb|JN572689.1|  TACCTCAGCCCACGAGCGCCAGCACGACTTCGACCGTCTGGTGACCGCGG
gi|347450202|gb|JN660814.1|  TACCTCCGCGTCCGAGCGTCAGAACGACTTCGACCGTCTGGTGACCGCGG
gi|601130781|gb|KJ194585.1|  TACCTCCGCGTCCGAGAAGCAGCACGACTTCGACCGTCTGGTGACCGCGG
gi|529678489|gb|KF024724.1|  TACCTCCGCGTCCGAGAAGCAGCACGACTTCGACCGTCTGGTGACCGCGG
gi|339751863|gb|JF957057.1|  TACCTCCGCGTCCGAGAAGCAGCACGACTTCGACCGTCTGGTGACCGCGG
gi|529680110|gb|KF416340.1|  TACCTCCGCGTCCGAGAAGCAGCACGACTTCGACCGTCTGGTGACCGCGG
gi|560221600|gb|KF560331.1|  TACCTCAGCCCACGAGCGCCAGCACGACTTCGACCGTCTGGTGACCGCGG
gi|339783485|gb|JF937099.1|  TACCTCAGCCCACGAGCGCCAGCACGACTTCGACCGTCTGGTGACCGCGG
gi|735999856|gb|KP027204.1|  TACCTCCGCGTCCGAGAAGCAGCACGACTTCGACCGTCTGGTGACCGCGG
gi|390098594|gb|JQ809703.1|  TACCTCAGCCCACGAGCGCCAGCACGACTTCGACCGTCTGGTGACCGCGG
gi|530339880|gb|KF024726.1|  TACCTCCGCGTCCGAGAAGCAGCACGACTTCGACCGTCTGGTGACCGCGG
gi|282721277|gb|GU247132.1|  TACCTCAGCCCACGAGCGCCAGCACGACTTCGACCGTCTGGTGACCGCGG
                             ****** **   ****   *** ***************************

gi|40769313|gb|AY500152.1|   TCCAGGCTCTCACCCCCGATCCCACGCCGCTGTTCACGTTCGCGAACACG
gi|339753554|gb|JN153085.1|  TCCAGGCTCTCACCCCCGATCCCACGCCGCTGTTCACGTTCGCGAACACG
gi|746947082|gb|KP027205.1|  TCCAGGCTCTCACCCCCGATCCCACGCCGCTGTTCACGTTCGCGAACACG
gi|197312546|gb|EU826470.1|  TCCAGGCTCTCACCCCCGATCCCACGCCGCTGTTCACGTTCGCGAGCACG
gi|40769414|gb|AY500153.1|   TCCAGGCTCTCACCCCCGATCCCACGCCGCTGTTCACGTTCGCGAACACG
gi|190610591|gb|EU744252.1|  TCCAGGCTCTCACCCCCGATCCCACGCCGCTGTTCACGTTCGCGAGCACG
gi|636483546|gb|KJ690250.1|  TCCAGGCTCTCACCCCCGATCCCACGCCGCTGTTCACGTTCGCGAACACG
gi|190610226|gb|EU744248.1|  TCCAGGCTCTCACCCCCGATCCCACGCCGCTGTTCACGTTCGCGAACACG
gi|339783583|gb|JF937100.1|  TCCAGGCTCTCACCCCCGATCCCACGCCGCTGTTCACGTTCGCGAACACG
gi|339784012|gb|JF937103.1|  TCCAGGCTCTCACCCCCGATCCCACGCCGCTGTTCACGTTCGCGAACACG
gi|347450411|gb|JN687951.1|  TCCAGGCTCTCACCCCCGATCCCACGCCGCTGTTCACGTTCGCGAACACG
gi|339752859|gb|JN020140.1|  TCCAGGCTCTCACCCCCGATCCCACGCCGCTGTTCACGTTCGCGAGCACG
gi|339784791|gb|JF937110.1|  TCCAGGCTCTCACCCCCGATCCCACGCCGCTGTTCACGTTCGCGAACACG
gi|339784595|gb|JF937108.1|  TCCAGGCTCTCACCCCCGATCCCACGCCGCTGTTCACGTTCGCGAACACG
gi|344055438|gb|JN572689.1|  TCCAGGCTCTCACCCCCGATCCCACGCCGCTGTTCACGTTCGCGAGCACG
gi|347450202|gb|JN660814.1|  TCCAGGCTCTCACCCCCGATCCCACGCCGCTGTTCACGTTCGCGAACACG
gi|601130781|gb|KJ194585.1|  TCCAGGCTCTCACCCCCGATCCCACGCCGCTGTTCACGTTCGCGAACACG
gi|529678489|gb|KF024724.1|  TCCAGGCTCTCACCCCCGATCCCACGCCGCTGTTCACGTTCGCGAACACG
gi|339751863|gb|JF957057.1|  TCCAGGCTCTCACCCCCGATCCCACGCCGCTGTTCACGTTCGCGAACACG
gi|529680110|gb|KF416340.1|  TCCAGGCTCTCACCCCCGATCCCACGCCGCTGTTCACGTTCGCGAACACG
gi|560221600|gb|KF560331.1|  TCCAGGCTCTCACCCCCGATCCCACGCCGCTGTTCACGTTCGCGAGCACG
gi|339783485|gb|JF937099.1|  TCCAGGCTCTCACCCCCGATCCCACGCCGCTGTTCACGTTCGCGAGCACG
gi|735999856|gb|KP027204.1|  TCCAGGCTCTCACCCCCGATCCCACGCCGCTGTTCACGTTCGCGAACACG
gi|390098594|gb|JQ809703.1|  TCCAGGCTCTCACCCCCGATCCCACGCCGCTGTTCACGTTCGCGAGCACG
gi|530339880|gb|KF024726.1|  TCCAGGCTCTCACCCCCGATCCCACGCCGCTGTTCACGTTCGCGAACACG
gi|282721277|gb|GU247132.1|  TCCAGGCTCTCACCCCCGATCCCACGCCGCTGTTCACGTTCGCGAGCACG
                             ********************************************* ****

gi|40769313|gb|AY500152.1|   CTGCAGGGCGATTCGGAGGAAGCGCTCAAGACGCACGCCGAGAGCCTCAA
gi|339753554|gb|JN153085.1|  CTGCAGGGCGATTCGGAGGAAGCGCTCAAGACGCACGCCGAGAGCCTCAA
gi|746947082|gb|KP027205.1|  CTGCAGGGCGATTCGGAGGAAGCGCTCAAGACGCACGCCGAGAGCCTCAA
gi|197312546|gb|EU826470.1|  CTGCAGGGCGATTCGGAGGAAGCGCTCAAGACGCACGCCGAGAGCCTCAA
gi|40769414|gb|AY500153.1|   CTGCAGGGCGATTCGGAGGAAGCGCTCAAGACGCACGCCGAGAGCCTCAA
gi|190610591|gb|EU744252.1|  CTGCAGGGCGATTCGGAGGAAGCGCTCAAGACGCACGCCGAGACCCTCAA
gi|636483546|gb|KJ690250.1|  CTGCAGGGCGATTCGGAGGAAGCGCTCAAGACGCACGCCGAGAGCCTCAA
gi|190610226|gb|EU744248.1|  CTGCAGGGCGATTCGGAGGAAGCGCTCAAGACGCACGCCGAGAGCCTCAA
gi|339783583|gb|JF937100.1|  CTGCAGGGCGATTCGGAGGAAGCGCTCAAGACGCACGCCGAGAGCCTCAA
gi|339784012|gb|JF937103.1|  CTGCAGGGCGATTCGGAGGAAGCGCTCAAGACGCACGCCGAGAGCCTCAA
gi|347450411|gb|JN687951.1|  CTGCAGGGCGATTCGGAGGAAGCGCTCAAGACGCACGCCGAGAGCCTCAA
gi|339752859|gb|JN020140.1|  CTGCAGGGCGATTCGGAGGAGGCGCTCAAGACGCACGCCGAGACCCTCAA
gi|339784791|gb|JF937110.1|  CTGCAGGGCGATTCGGAGGAAGCGCTCAAGACGCACGCCGAGAGCCTCAA
gi|339784595|gb|JF937108.1|  CTGCAGGGCGATTCGGAGGAAGCGCTCAAGACGCACGCCGAGAGCCTCAA
gi|344055438|gb|JN572689.1|  CTGCAGGGCGATTCGGAGGAAGCGCTCAAGACGCACGCCGAGAGCCTCAA
gi|347450202|gb|JN660814.1|  CTGCAGGGCGATTCGGAGGAAGCGCTCAAGACGCACGCCGAGAGCCTCAA
gi|601130781|gb|KJ194585.1|  CTGCAGGGCGATTCGGAGGAAGCGCTCAAGACGCACGCCGAGAGCCTCAA
gi|529678489|gb|KF024724.1|  CTGCAGGGCGATTCGGAGGAAGCGCTCAAGACGCACGCCGAGAGCCTCAA
gi|339751863|gb|JF957057.1|  CTGCAGGGCGATTCGGAGGAAGCGCTCAAGACGCACGCCGAGAGCCTCAA
gi|529680110|gb|KF416340.1|  CTGCAGGGCGATTCGGAGGAAGCGCTCAAGACGCACGCCGAGAGCCTCAA
gi|560221600|gb|KF560331.1|  CTGCAGGGCGATTCGGAGGAAGCGCTCAAGACGCACGCCGAGAGCCTCAA
gi|339783485|gb|JF937099.1|  CTGCAGGGCGATTCGGAGGAAGCGCTCAAGACGCACGCCGAGAGCCTCAA
gi|735999856|gb|KP027204.1|  CTGCAGGGCGATTCGGAGGAAGCGCTCAAGACGCACGCCGAGAGCCTCAA
gi|390098594|gb|JQ809703.1|  CTGCAGGGCGATTCGGAGGAAGCGCTCAAGACGCACGCCGAGAGCCTCAA
gi|530339880|gb|KF024726.1|  CTGCAGGGCGATTCGGAGGAAGCGCTCAAGACGCACGCCGAGAGCCTCAA
gi|282721277|gb|GU247132.1|  CTGCAGGGCGATTCGGAGGAAGCGCTCAAGACGCACGCCGAGACCCTCAA
                             ******************** ********************** ******

gi|40769313|gb|AY500152.1|   GACCCTGTTCGGCCTGAAGAACGGCCCCGTGGCCGCTGTCGACCGCTCGC
gi|339753554|gb|JN153085.1|  GACCCTGTTCGGCCTGAAGAACGGCCCCGTGGCCGCTGTCGACCGCTCGC
gi|746947082|gb|KP027205.1|  GACCCTGTTCGGCCTCAAGAACGGCCCCGTGGCCGCTGTCGACCGCTCGC
gi|197312546|gb|EU826470.1|  GACCCTGTTCGGCCTGAAGAACGGCCCCGTGGCCGCTGTCGACCGCTCGC
gi|40769414|gb|AY500153.1|   GACCCTGTTCGGCCTGAAGAACGGCCCCGTGGCCGCTGTCGACCGCTCGC
gi|190610591|gb|EU744252.1|  GACCCTGTTCGGCCTCAAGAACGGCCCCGTGGCCGCTGTCGACCGCTCGC
gi|636483546|gb|KJ690250.1|  GACCCTGTTCGGCCTGAAGAACGGCCCCGTGGCCGCTGTCGACCGCTCGC
gi|190610226|gb|EU744248.1|  GACCCTGTTCGGCCTGAAGAACGGCCCCGTGGCCGCTGTCGACCGCTCGC
gi|339783583|gb|JF937100.1|  GACCCTGTTCGGCCTCAAGAACGGCCCCGTGGCCGCTGTCGACCGCTCGC
gi|339784012|gb|JF937103.1|  GACCCTGTTCGGCCTCAAGAACGGCCCCGTGGCCGCTGTCGACCGCTCGC
gi|347450411|gb|JN687951.1|  GACCCTGTTCGGCCTCAAGAACGGCCCCGTGGCCGCTGTCGACCGCTCGC
gi|339752859|gb|JN020140.1|  GACCCTGTTCGGACTCAAGAACGGCCCCGTGGCCGCTGTCGACCGCTCGC
gi|339784791|gb|JF937110.1|  GACCCTGTTCGGCCTCAAGAACGGCCCCGTGGCCGCTGTCGACCGCTCGC
gi|339784595|gb|JF937108.1|  GACCCTGTTCGGCCTGAAGAACGGCCCCGTGGCCGCTGTCGACCGCTCGC
gi|344055438|gb|JN572689.1|  GACCCTGTTCGGCCTGAAGAACGGCCCCGTGGCCGCTGTCGACCGCTCGC
gi|347450202|gb|JN660814.1|  GACCCTGTTCGGCCTCAAGAACGGCCCCGTGGCCGCTGTCGACCGCTCGC
gi|601130781|gb|KJ194585.1|  GACCCTGTTCGGCCTCAAGAACGGCCCCGTGGCCGCTGTCGACCGCTCGC
gi|529678489|gb|KF024724.1|  GACCCTGTTCGGCCTCAAGAACGGCCCCGTGGCCGCTGTCGACCGCTCGC
gi|339751863|gb|JF957057.1|  GACCCTGTTCGGCCTCAAGAACGGCCCCGTGGCCGCTGTCGACCGCTCGC
gi|529680110|gb|KF416340.1|  GACCCTGTTCGGCCTGAAGAACGGCCCCGTGGCCGCTGTCGACCGCTCGC
gi|560221600|gb|KF560331.1|  GACCCTGTTCGGCCTGAAGAACGGCCCCGTGGCCGCTGTCGACCGCTCGC
gi|339783485|gb|JF937099.1|  GACCCTGTTCGGCCTCAAGAACGGCCCCGTGGCCGCTGTCGACCGCTCGC
gi|735999856|gb|KP027204.1|  GACCCTGTTCGGCCTCAAGAACGGCCCCGTGGCCGCTGTCGACCGCTCGC
gi|390098594|gb|JQ809703.1|  GACCCTGTTCGGCCTGAAGAACGGCCCCGTGGCCGCTGTCGACCGCTCGC
gi|530339880|gb|KF024726.1|  GACCCTGTTCGGCCTCAAGAACGGCCCCGTGGCCGCTGTCGACCGCTCGC
gi|282721277|gb|GU247132.1|  GACCCTGTTCGGCCTGAAGAACGGCCCCGTGGCCGCTGTCGACCGCTCGC
                             ************ ** **********************************

gi|40769313|gb|AY500152.1|   AAGGCCTCGGCACAGAAGCCCCGAGCAACGACCCTGCGGTGGCCTTCACC
gi|339753554|gb|JN153085.1|  AAGGCCTCGGCACCGAAGCCCCGAGCAACGACCCTGCGGTGGCCTTCACC
gi|746947082|gb|KP027205.1|  AAGGCCTCGGCACAGAAGCCCCGAGCAACGACCCTGCGGTGGCCTTCACC
gi|197312546|gb|EU826470.1|  AAGGCCTCGGCACAGAAGCCCCGAGCAACGACCCTGCGGTGGCCTTCACC
gi|40769414|gb|AY500153.1|   AAGGCCTCGGCACAGAAGCCCCGAGCAACGACCCTGCGGTGGCCTTCACC
gi|190610591|gb|EU744252.1|  AAGGCCTCGGCACCGAAGCCCCGAGCAACGACCCTGCGGTGGCCTTCACC
gi|636483546|gb|KJ690250.1|  AAGGCCTCGGCACAGAAGCCCCGAGCAACGACCCTGCGGTGGCCTTCACC
gi|190610226|gb|EU744248.1|  AAGGCCTCGGCACAGAAGCCCCGAGCAACGACCCTGCGGTGGCCTTCACC
gi|339783583|gb|JF937100.1|  AAGGCCTCGGCACAGAAGCCCCGAGCAACGACCCTGCGGTGGCCTTCACC
gi|339784012|gb|JF937103.1|  AAGGCCTCGGCACAGAAGCCCCGAGCAACGACCCTGCGGTGGCCTTCACC
gi|347450411|gb|JN687951.1|  AAGGCCTCGGCACAGAAGCCCCGAGCAACGACCCTGCGGTGGCCTTCACC
gi|339752859|gb|JN020140.1|  AAGGCCTCGGCACCGAAGCCCCGAGCAACGACCCTGCGGTGGCCTTCACC
gi|339784791|gb|JF937110.1|  AAGGCCTCGGCACAGAAGCCCCGAGCAACGACCCTGCGGTGGCCTTCACC
gi|339784595|gb|JF937108.1|  AAGGCCTCGGCACAGAAGCCCCGAGCAACGACCCTGCGGTGGCCTTCACC
gi|344055438|gb|JN572689.1|  AAGGCCTCGGCACAGAAGCCCCGAGCAACGACCCTGCGGTGGCCTTCACC
gi|347450202|gb|JN660814.1|  AAGGCCTCGGCACAGAAGCCCCGAGCAACGACCCTGCGGTGGCCTTCACC
gi|601130781|gb|KJ194585.1|  AAGGCCTCGGCACAGAAGCCCCGAGCAACGACCCTGCGGTGGCCTTCACC
gi|529678489|gb|KF024724.1|  AAGGCCTCGGCACAGAAGCCCCGAGCAACGACCCTGCGGTGGCCTTCACC
gi|339751863|gb|JF957057.1|  AAGGCCTCGGCACAGAAGCCCCGAGCAACGACCCTGCGGTGGCCTTCACC
gi|529680110|gb|KF416340.1|  AAGGCCTCGGCACAGAAGCCCCGAGCAACGACCCTGCGGTGGCCTTCACC
gi|560221600|gb|KF560331.1|  AAGGCCTCGGCACAGAAGCCCCGAGCAACGACCCTGCGGTGGCCTTCACC
gi|339783485|gb|JF937099.1|  AAGGCCTCGGCACAGAAGCCCCGAGCAACGACCCTGCGGTGGCCTTCACC
gi|735999856|gb|KP027204.1|  AAGGCCTCGGCACAGAAGCCCCGAGCAACGACCCTGCGGTGGCCTTCACC
gi|390098594|gb|JQ809703.1|  AAGGCCTCGGCACAGAAGCCCCGAGCAACGACCCTGCGGTGGCCTTCACC
gi|530339880|gb|KF024726.1|  AAGGCCTCGGCACAGAAGCCCCGAGCAACGACCCTGCGGTGGCCTTCACC
gi|282721277|gb|GU247132.1|  AAGGCCTCGGCACCGAAGCCCCGAGCAACGACCCTGCGGTGGCCTTCACC
                             ************* ************************************

gi|40769313|gb|AY500152.1|   GCGCTCATGAAAAACCAACTAGGCAAGTAAGGAG
gi|339753554|gb|JN153085.1|  GCGCTCATGAAAAACCAACTAGGCAAGTAAGGAG
gi|746947082|gb|KP027205.1|  GCGCTCATGCAAACCCAACTAGGCAAGTAAGGAG
gi|197312546|gb|EU826470.1|  GCGCTCATGCAAACCCAACTAGGCAAGTAAGGAG
gi|40769414|gb|AY500153.1|   GCGCTCATGAAAAACCAACTAGGCAAGTAAGGAG
gi|190610591|gb|EU744252.1|  GCGCTCATGCAAACCCAACTAGGCAAGTAAGGAG
gi|636483546|gb|KJ690250.1|  GCGCTCATGAAAAACCAACTAGGCAAGTAAGGAG
gi|190610226|gb|EU744248.1|  GCGCTCATGCAAACCCAACTAGGCAAGTAAGGAG
gi|339783583|gb|JF937100.1|  GCGCTCATGCAAACCCAACTAGGCAAGTAAGGAG
gi|339784012|gb|JF937103.1|  GCGCTCATGAAGTCCCAACTCCAGAAGTAAGGAG
gi|347450411|gb|JN687951.1|  GCGCTCATGCAAACCCAACTAGGCAAGTAAGGAG
gi|339752859|gb|JN020140.1|  GCGCTCATGCAAACCCAACTAGGCAAGTAAGGAG
gi|339784791|gb|JF937110.1|  GCGCTCATGAAAAACCAACTAGGCAAGTAAGGAG
gi|339784595|gb|JF937108.1|  GCGCTCATGAAAAACCAACTAGGCAAGTAAGGAG
gi|344055438|gb|JN572689.1|  GCGCTCATGCAAACCCAACTAGGCAAGTAAGGAG
gi|347450202|gb|JN660814.1|  GCGCTCATGAAAAACCAACTAGGCAAGTAAGGAG
gi|601130781|gb|KJ194585.1|  GCGCTCATGAAAAACCAACTAGGCAAGTAAGGAG
gi|529678489|gb|KF024724.1|  GCGCTCATGCAAACCCAACTAGGCAAGTAAGGAG
gi|339751863|gb|JF957057.1|  GCGCTCATGAAGTCCCAACTCCAGAAGTAAGGAG
gi|529680110|gb|KF416340.1|  GCGCTCATGCAAACCCAACTAGGCAAGTAAGGAG
gi|560221600|gb|KF560331.1|  GCGCTCATGCAAACCCAACTAGGCAAGTAAGGAG
gi|339783485|gb|JF937099.1|  GCGCTCATGCAAACCCAACTAGGCAAGTAAGGAG
gi|735999856|gb|KP027204.1|  GCGCTCATGCAAACCCAACTAGGCAAGTAAGGAG
gi|390098594|gb|JQ809703.1|  GCGCTCATGCAAACCCAACTAGGCAAGTAAGGAG
gi|530339880|gb|KF024726.1|  GCGCTCATGCAAACCCAACTAGGCAAGTAAGGAG
gi|282721277|gb|GU247132.1|  GCGCTCATGCAAACCCAACTAGGCAAGTAAGGAG
                             ********* *   ******    **********

MUSCLE (3.8) multiple sequence alignment (2 gaps in the 4th block)

gi|339752859|gb|JN020140.1|      CGCCCAGGAGGCACAGATGACCGAACCCACCGACACCCCCTCGACGCCCGAACCCGTAGC
gi|282721277|gb|GU247132.1|      CGCCCAGGAGGCACAGATGACCGAACACACCGACACCCCCTCGACGCCCGAACCCGTAGC
gi|190610591|gb|EU744252.1|      CGCCCAGGAGGCACAGATGACCGAACACACCGACACCCCCTCGACGCCAGAACCCGCAGC
gi|197312546|gb|EU826470.1|      CGCCCAGGAGGCACAGATGACCGAACCCACCGACACCCCCTCGACGCCCGAACCCGTAGC
gi|344055438|gb|JN572689.1|      CGCCCAGGAGGCACAGATGACCGAACCCACCGACACCCCCTCGACGCCCGAACCCGTAGC
gi|560221600|gb|KF560331.1|      CGCCCAGGAGGCACAGATGACCGAACACACCGACACCCCCTCGACGCCCGAACCCGTAGC
gi|390098594|gb|JQ809703.1|      CGCCCAGGAGGCACAGATGACCGAACACACCGACACCCCCTCGACGCCCGAACCCGTAGC
gi|339783485|gb|JF937099.1|      CGCCCAGGAGGCACAGATGACCGAACACACCGACACCCCCTCGACGCCCGAACCCGTAGC
gi|601130781|gb|KJ194585.1|      CGCCCAGGAGGCACAGATGACCGAACCCACCGACACTCCCTCGACGCCCGAACCCGCAGC
gi|190610226|gb|EU744248.1|      CGCCCAGGAGGCACAGATGACCGAACACACCGACACCCCCTCGACGCCCGAACCCGTAGC
gi|347450411|gb|JN687951.1|      CGCCCAGGAGGCACAGATGACCGAACACACCGACACCCCCTCGACGCCCGAACCCGTAGC
gi|339784012|gb|JF937103.1|      CGCCCAGGAGGCACAGATGACCGAACCCACCGACACCCCCTCGACGCCCGAACCCGCAGC
gi|339751863|gb|JF957057.1|      CGCCCAGGAGGCACAGATGACCGAACCCACCGACACCCCCTCGACGCCCGAACCCGCAGC
gi|40769414|gb|AY500153.1|       CGCCCAGGAGGCACAGATGACCGAACCCACCGACACCCCCTCGACGCCCGAACCCGTAGC
gi|347450202|gb|JN660814.1|      CGCCCAGGAGGCACAGATGACCGAACACACCGACACCCCCTCGACGCCCGAACCCGTAGC
gi|40769313|gb|AY500152.1|       CGCCCAGGAGGCACAGATGACCGAACCCACCGACACCCCCTCGACGCCCGAACCCGCAGC
gi|339784595|gb|JF937108.1|      CGCCCAGGAGGCACAGATGACCGAACCCACCGACACCCCCTCGACGCCCGAACCCGCAGC
gi|339753554|gb|JN153085.1|      CGCCCAGGAGGCACAGATGACCGAACACACCGACACCCCCTCGACGCCCGAACCCGCAGC
gi|636483546|gb|KJ690250.1|      CGCCCAGGAGGCACAGATGACCGAACACACCGACACCCCCTCGACGCCAGAACCCGCAGC
gi|339784791|gb|JF937110.1|      CGCCCAGGAGGCACAGATGACCGAACACACCGACACCCCCTCGACGCCAGAACCCGCAGC
gi|735999856|gb|KP027204.1|      CGCCCAGGAGGCACAGATGACCGAACACACCGACACCCCCTCGACGCCCGAACCCGCAGC
gi|530339880|gb|KF024726.1|      CGCCCAGGAGGCACAGATGACCGAACACACCGACACCCCCTCGACGCCCGAACCCGCAGC
gi|529678489|gb|KF024724.1|      CGCCCAGGAGGCACAGATGACCGAACACACCGACACCCCCTCGACGCCCGAACCCGCAGC
gi|746947082|gb|KP027205.1|      CGCCCAGGAGGCACAGATGACCGAACCCACCGACACCCCCTCGACGCCCGAACCCGTAGC
gi|339783583|gb|JF937100.1|      CGCCCAGGAGGCACAGATGACCGAACCCACCGACACCCCCTCGACGCCCGAACCCGTAGC
gi|529680110|gb|KF416340.1|      CGCCCAGGAGGCACAGATGACCGAACCCACCGACACCCCCTCGACGCCCGAACCCGTAGC
                                 ************************** ********* *********** ******* ***

gi|339752859|gb|JN020140.1|      TCCCGCTGCCCCGGCTCCGGCGGCCCCCGCTCCCAAGAGCGAGGACCTGCCTGACTGGGC
gi|282721277|gb|GU247132.1|      CCCCGCTGCACCGGCTCCGGCGGCTCCCGCTCCCAAGAGCGAGGACCTGCCTGACTGGGC
gi|190610591|gb|EU744252.1|      TCCCGCTGCCCCGGCTCCGGCGGCCCCCGCTCCCAAGAGCGAGGACCTGCCTGACTGGGC
gi|197312546|gb|EU826470.1|      CCCCGCTGCCCCGGCTCCGGCGGCCCCCGCTCCCAAGAGCGAGGACCTGCCTGACTGGGC
gi|344055438|gb|JN572689.1|      CCCCGCTGCCCCGGCTCCGGCGGCCCCCGCTCCCAAGAGCGAGGACCTGCCTGACTGGGC
gi|560221600|gb|KF560331.1|      TCCCGCTGCCCCGGCTCCGGCGGCCCCCGCTCCCAAGAGCGAGGACCTGCCTGACTGGGC
gi|390098594|gb|JQ809703.1|      TCCCGCTGCCCCGGCTCCGGCGGCCCCCGCTCCCAAGAGCGAGGACCTGCCTGACTGGGC
gi|339783485|gb|JF937099.1|      TCCCGCTGCCCCGGCTCCGGCGGCCCCCGCTCCCAAGAGCGAGGACCTGCCTGACTGGGC
gi|601130781|gb|KJ194585.1|      TCCCGCTGCCCCGGCTCCGGCGGCCCCCGCTCCCAAGAGCGAGGACCTGCCTGACTGGGC
gi|190610226|gb|EU744248.1|      TCCCGCTGCCCCGGCTCCGGCGGCCCCTGCTCCCAAGAGCGAGGACCTGCCTGACTGGGC
gi|347450411|gb|JN687951.1|      TCCCGCTGCTCCGGCTCCGGCGGCCCCCGCTCCCAAGAGCGAGGACCTGCCTGACTGGGC
gi|339784012|gb|JF937103.1|      TCCCGCTGCCCCGGCTCCGGCGGCCCCCGCCCCCAAGAGCGAGGACCTGCCTGACTGGGC
gi|339751863|gb|JF957057.1|      TCCCGCTGCCCCGGCTCCGGCGGCCCCCGCCCCCAAGAGCGAGGACCTGCCTGACTGGGC
gi|40769414|gb|AY500153.1|       TCCCGCTGCCCCGGCTCCGGCGGCCCCCGCTCCCAAGAGCGAGGACCTGCCTGACTGGGC
gi|347450202|gb|JN660814.1|      CCCCGCTGCCCCGGCTCCGGCGGCCCCCGCTCCCAAGAGCGAGGACCTGCCTGACTGGGC
gi|40769313|gb|AY500152.1|       TCCCGCTGCCCCAGCTCCGGCGGCCCCCGCTCCCAAGAGCGAGGACCTGCCTGACTGGGC
gi|339784595|gb|JF937108.1|      TCCCGCTGCCCCAGCTCCGGCGGCCCCCGCTCCCAAGAGCGAGGACCTGCCTGACTGGGC
gi|339753554|gb|JN153085.1|      TCCCGCTGCCCCGGCTCCGGCGGCCCCCGCTCCCAAGAGCGAGGACCTGCCTGACTGGGC
gi|636483546|gb|KJ690250.1|      TCCCGCTGCCCCGGCTCCGGCGGCCCCCGCTCCCAAGAGCGAGGACCTGCCTGACTGGGC
gi|339784791|gb|JF937110.1|      TCCCGCTGCCCCGGCTCCGGCGGCCCCCGCTCCCAAGAGCGAGGACCTGCCTGACTGGGC
gi|735999856|gb|KP027204.1|      TCCCGCTGCCCCGGCTCCGGCGGCCCCCGCTCCCAAGAGCGAGGACCTGCCTGACTGGGC
gi|530339880|gb|KF024726.1|      TCCCGCTGCCCCGGCTCCGGCGGCCCCCGCTCCCAAGAGCGAGGACCTGCCTGACTGGGC
gi|529678489|gb|KF024724.1|      CCCCGCTGCCCCGGCTCCGGCGGCCCCCGCTCCCAAGAGCGAGGACCTGCCTGACTGGGC
gi|746947082|gb|KP027205.1|      TCCCGCTGCCCCGGCTCCGGCGGCCCCCGCTCCCAAGAGCGAGGACCTGCCTGACTGGGC
gi|339783583|gb|JF937100.1|      CCCCGCTGCCCCGGCTCCGGCGGCCCCCGCTCCCAAGAGCGAGGACCTGCCTGACTGGGC
gi|529680110|gb|KF416340.1|      TCCCGCTGCCCCGGCTCCGGCGGCCCCCGCTCCCAAGAGCGAGGACCTGCCTGACTGGGC
                                  ******** ** *********** ** ** *****************************

gi|339752859|gb|JN020140.1|      TCGCGAGAAGCTCTCGAAGGCGAACACCGAGGCCGCGAACTACCGAGTTCAGCTCCGCAC
gi|282721277|gb|GU247132.1|      TCGCGAGAAGCTCTCGAAGGCGAACACCGAGGCCGCGAACTACCGAGTTCAGCTCCGCAC
gi|190610591|gb|EU744252.1|      TCGCGAGAAGCTCTCGAAGGCGAACACCGAGGCCGCGAACTACCGAGTTCAGCTCCGCAC
gi|197312546|gb|EU826470.1|      TCGCGAGAAGCTCTCGAAGGCGAACACCGAGGCCGCGAACTACCGAGTTCAGCTCCGCAC
gi|344055438|gb|JN572689.1|      TCGCGAGAAGCTCTCGAAGGCGAACACCGAGGCCGCGAACTACCGAGTTCAGCTCCGCAC
gi|560221600|gb|KF560331.1|      TCGCGAGAAGCTCTCGAAGGCGAACACCGAGGCCGCGAACTACCGAGTTCAGCTCCGCAC
gi|390098594|gb|JQ809703.1|      TCGCGAGAAGCTCTCGAAGGCGAACACCGAGGCCGCGAACTACCGAGTTCAGCTCCGCAC
gi|339783485|gb|JF937099.1|      TCGCGAGAAGCTCTCGAAGGCGAACACCGAGGCCGCGAACTACCGAGTTCAGCTCCGCAC
gi|601130781|gb|KJ194585.1|      TCGCGAGAAGCTCTCGAAGGCGAACACCGAGGCCGCGAACTACCGAGTTCAGCTCCGCAC
gi|190610226|gb|EU744248.1|      TCGCGAGAAGCTCTCGAAGGCGAACACCGAGGCCGCGAACTACCGAGTTCAGCTCCGCAC
gi|347450411|gb|JN687951.1|      TCGCGAGAAGCTCTCGAAGGCGAACACCGAGGCCGCGAACTACCGAGTTCAGCTCCGCAC
gi|339784012|gb|JF937103.1|      TCGCGATAAGCTCTCGAAGGCGAACACCGAGGCCGCGAACTACCGAGTTCAGCTCCGCAC
gi|339751863|gb|JF957057.1|      TCGCGATAAGCTCTCGAAGGCGAACACCGAGGCCGCGAACTACCGAGTTCAGCTCCGCAC
gi|40769414|gb|AY500153.1|       TCGCGAGAAGCTCTCGAAGGCGAACACCGAGGCCGCGAACTACCGAGTTCAGCTCCGCAC
gi|347450202|gb|JN660814.1|      TCGCGAGAAGCTCTCGAAGGCGAACACCGAGGCCGCGAACTACCGAGTTCAGCTCCGCAC
gi|40769313|gb|AY500152.1|       TCGCGAGAAGCTCTCGAAGGCGAACACCGAGGCCGCGAACTACCGAGTTCAGCTCCGCAC
gi|339784595|gb|JF937108.1|      TCGCGAGAAGCTCTCGAAGGCGAACACCGAGGCCGCGAACTACCGAGTTCAGCTCCGCAC
gi|339753554|gb|JN153085.1|      TCGCGAGAAGCTCTCGAAGGCGAACACCGAGGCCGCGAACTACCGAGTTCAGCTCCGCAC
gi|636483546|gb|KJ690250.1|      TCGCGAGAAGCTCTCGAAGGCGAACACCGAGGCCGCGAACTACCGAGTTCAGCTCCGCAC
gi|339784791|gb|JF937110.1|      TCGCGAGAAGCTCTCGAAGGCGAACACCGAGGCCGCGAACTACCGAGTTCAGCTCCGCAC
gi|735999856|gb|KP027204.1|      TCGCGACAAGCTCTCGAAGGCGAACACCGAGGCCGCGAACTACCGAGTTCAGCTCCGCAC
gi|530339880|gb|KF024726.1|      TCGCGACAAGCTCTCGAAGGCGAACACCGAGGCCGCGAACTACCGAGTTCAGCTCCGCAC
gi|529678489|gb|KF024724.1|      TCGCGAGAAGCTCTCGAAGGCGAACACCGAGGCCGCGAACTACCGAGTTCAGCTCCGCAC
gi|746947082|gb|KP027205.1|      TCGCGAGAAGCTCTCGAAGGCGAACACCGAGGCCGCGAACTACCGAGTTCAGCTCCGCAC
gi|339783583|gb|JF937100.1|      TCGCGAGAAGCTCTCGAAGGCGAACACCGAGGCCGCGAACTACCGAGTTCAGCTCCGCAC
gi|529680110|gb|KF416340.1|      TCGCGAGAAGCTCTCGAAGGCGAACACCGAGGCCGCGAACTACCGAGTTCAGCTCCGCAC
                                 ****** *****************************************************

gi|339752859|gb|JN020140.1|      CGCGGAGACGCAACTGCAGGAGTA-CGCGGAGAAGCTCGCAGCTCTCGAAGCACAGGCAG
gi|282721277|gb|GU247132.1|      CGCGGAGACGCAACTGCAGGAGTA-CGCGGAGAAGCTCGCAGCTCTCGAAGCAGAGAAAG
gi|190610591|gb|EU744252.1|      CGCGGAGACGCAACTGCAGGAGTA-CGCGGAGAAGCTCGCAGCTCTCGAAGCAGAGAAAG
gi|197312546|gb|EU826470.1|      CGCGGAGACGCAACTGCAGGAGTA-CGCGGAGAAGCTCGCAGCTCTCGAAGCAGAGAAAG
gi|344055438|gb|JN572689.1|      CGCGGAGACGCAACTGCAGGAGTA-CGCGGAGAAGCTCGCAGCTCTCGAAGCAGAGAAAG
gi|560221600|gb|KF560331.1|      CGCGGAGACGCAACTGCAGGAGTA-CGCGGAGAAGCTCGCAGCTCTCGAAGCAGAGAAAG
gi|390098594|gb|JQ809703.1|      CGCGGAGACGCAACTGCAGGAGTA-CGCGGAGAAGCTCGCAGCTCTCGAAGCAGAGAAAG
gi|339783485|gb|JF937099.1|      CGCGGAGACGCAACTGCAGGAGTA-CGCGGAGAAGCTCGCAGCTCTCGAAGCAGAGAAAG
gi|601130781|gb|KJ194585.1|      CGCGGAGACGCAACTGCAGGAGTA-CGCGGAGAAGCTCGCAGCTCTCGAAGCCCAGGCAG
gi|190610226|gb|EU744248.1|      CGCGGAGACGCAACTGCAGGAGTA-CGCGGAGAAGCTCGCAGCTCTCGAAGCCCAGGCAG
gi|347450411|gb|JN687951.1|      CGCGGAGACGCAACTGCAGGAGTA-CGCGGAGAAGCTCTCAGCTCTCGAAGCCCAGGCAG
gi|339784012|gb|JF937103.1|      CGTGGAGAC-CGAGCGCGACAGTCTCGCGGAGAAGCTCGCAACTCTCGAAGCCCAGGCAG
gi|339751863|gb|JF957057.1|      CGTGGAGAC-CGAGCGCGACAGTCTCGCGGAGAAGCTCGCAACTCTCGAAGCCCAGGCAG
gi|40769414|gb|AY500153.1|       CGTGGAGAC-CGAGCGCGACAGTCTCGCGGAGAAGCTCGCGGCTCTCGAAGCCCAGGCAG
gi|347450202|gb|JN660814.1|      CGTGGAGAC-CGAGCGCGACAGTCTCGCGGAGAAGCTCGCAGCTCTCGAAGCCCAGGCAG
gi|40769313|gb|AY500152.1|       CGTGGAGAC-CGAGCGCGACAGTCTCGCGGAGAAGCTCGCAGCTCTCGAAGCCCAGGCAG
gi|339784595|gb|JF937108.1|      CGTGGAGAC-CGAGCGCGACAGTCTCGCGGAGAAGCTCGCAGCTCTCGAAGCCCAGGCAG
gi|339753554|gb|JN153085.1|      CGTGGAGAC-CGAGCGCGACAGTCTCGCGGAGAAGCTCGCAGCTCTCGAAGCCCAGGCAG
gi|636483546|gb|KJ690250.1|      CGTGGAGAC-CGAGCGCGACAGTCTCGCGGAGAAGCTCGCAGCTCTCGAAGCCCAGGCAG
gi|339784791|gb|JF937110.1|      CGTGGAGAC-CGAGCGCGACAGTCTCGCGGAGAAGCTCGCAGCTCTCGAAGCCCAGGCAG
gi|735999856|gb|KP027204.1|      CGTGGAGAC-CGAGCGCGACAGTCTCGCGGAGAAGCTCGCAACTCTCGAAGCCCAGGCAG
gi|530339880|gb|KF024726.1|      CGTGGAGAC-CGAGCGCGACAGTCTCGCGGAGAAGCTCGCAACTCTCGAAGCCCAGGCAG
gi|529678489|gb|KF024724.1|      CGCGGAGAC-CGAGCGCGACAGTCTCGCGGAGAAGCTCGCAGCTCTCGAAGCCCAGGCAG
gi|746947082|gb|KP027205.1|      CGTGGAGAC-CGAGCGCGACAGTCTCGCGGAGAAGCTCGCGGCTCTCGAAGCCCAGGCAG
gi|339783583|gb|JF937100.1|      CGTGGAGAC-CGAGCGCGACAGTCTCGCGGAGAAGCTCGCAGCTCTCGAAGCCCAGGCAG
gi|529680110|gb|KF416340.1|      CGTGGAGAC-CGAGCGCGACAGTCTCGCGGAGAAGCTCGCAGCTCTCGAAGCCCAGGCAG
                                 ** ****** * *  **   ***  ************* *  **********  **  **

gi|339752859|gb|JN020140.1|      CCCAGGCGGCTACCTCAGCCCACGAGCGCCAGCACGACTTCGACCGTCTGGTGACCGCGG
gi|282721277|gb|GU247132.1|      CCCAGGCGGCTACCTCAGCCCACGAGCGCCAGCACGACTTCGACCGTCTGGTGACCGCGG
gi|190610591|gb|EU744252.1|      CCCAGGCGGCTACCTCAGCCCACGAGCGCCAGCACGACTTCGACCGTCTGGTGACCGCGG
gi|197312546|gb|EU826470.1|      CCCAGGCGGCTACCTCAGCCCACGAGCGCCAGCACGACTTCGACCGTCTGGTGACCGCGG
gi|344055438|gb|JN572689.1|      CCCAGGCGGCTACCTCAGCCCACGAGCGCCAGCACGACTTCGACCGTCTGGTGACCGCGG
gi|560221600|gb|KF560331.1|      CCCAGGCGGCTACCTCAGCCCACGAGCGCCAGCACGACTTCGACCGTCTGGTGACCGCGG
gi|390098594|gb|JQ809703.1|      CCCAGGCGGCTACCTCAGCCCACGAGCGCCAGCACGACTTCGACCGTCTGGTGACCGCGG
gi|339783485|gb|JF937099.1|      CCCAGGCGGCTACCTCAGCCCACGAGCGCCAGCACGACTTCGACCGTCTGGTGACCGCGG
gi|601130781|gb|KJ194585.1|      CCCAGGCGGCTACCTCCGCGTCCGAGAAGCAGCACGACTTCGACCGTCTGGTGACCGCGG
gi|190610226|gb|EU744248.1|      CCCAGGCGGCTACCTCCGCGTCCGAGAAGCAGCACGACTTCGACCGTCTGGTGACCGCGG
gi|347450411|gb|JN687951.1|      CCCAGGCGGCTACCTCCGCGTCCGAGAAGCAGCACGACTTCGACCGTCTGGTGACCGCGG
gi|339784012|gb|JF937103.1|      CCCAGGCGGCTACCTCCGCGTCCGAGAAGCAGCACGACTTCGACCGTCTGGTGACCGCGG
gi|339751863|gb|JF957057.1|      CCCAGGCGGCTACCTCCGCGTCCGAGAAGCAGCACGACTTCGACCGTCTGGTGACCGCGG
gi|40769414|gb|AY500153.1|       CCCAGGCGGCTACCTCCGCGTCCGAGCGTCAGAACGACTTCGACCGTCTGGTGACCGCGG
gi|347450202|gb|JN660814.1|      CCCAGGCGGCTACCTCCGCGTCCGAGCGTCAGAACGACTTCGACCGTCTGGTGACCGCGG
gi|40769313|gb|AY500152.1|       CCCAGGCGGCTACCTCCGCGTCCGAGAAGCAGCACGACTTCGACCGTCTGGTGACCGCGG
gi|339784595|gb|JF937108.1|      CCCAGGCGGCTACCTCCGCGTCCGAGAAGCAGCACGACTTCGACCGTCTGGTGACCGCGG
gi|339753554|gb|JN153085.1|      CCCAGGCGGCTACCTCCGCGTCCGAGAAGCAGCACGACTTCGACCGTCTGGTGACCGCGG
gi|636483546|gb|KJ690250.1|      CCCAGGCGGCTACCTCCGCGTCCGAGAAGCAGCACGACTTCGACCGTCTGGTGACCGCGG
gi|339784791|gb|JF937110.1|      CCCAGGCGGCTACCTCCGCGTCCGAGAAGCAGCACGACTTCGACCGTCTGGTGACCGCGG
gi|735999856|gb|KP027204.1|      CCCAGGCGGCTACCTCCGCGTCCGAGAAGCAGCACGACTTCGACCGTCTGGTGACCGCGG
gi|530339880|gb|KF024726.1|      CCCAGGCGGCTACCTCCGCGTCCGAGAAGCAGCACGACTTCGACCGTCTGGTGACCGCGG
gi|529678489|gb|KF024724.1|      CCCAGGCGGCTACCTCCGCGTCCGAGAAGCAGCACGACTTCGACCGTCTGGTGACCGCGG
gi|746947082|gb|KP027205.1|      CCCAGGCGGCTACCTCCGCGTCCGAGAAGCAGCACGACTTCGACCGTCTGGTGACCGCGG
gi|339783583|gb|JF937100.1|      CCCAGGCGGCTACCTCCGCGTCCGAGAAGCAGCACGACTTCGACCGTCTGGTGACCGCGG
gi|529680110|gb|KF416340.1|      CCCAGGCGGCTACCTCCGCGTCCGAGAAGCAGCACGACTTCGACCGTCTGGTGACCGCGG
                                 **************** **   ****   *** ***************************

gi|339752859|gb|JN020140.1|      TCCAGGCTCTCACCCCCGATCCCACGCCGCTGTTCACGTTCGCGAGCACGCTGCAGGGCG
gi|282721277|gb|GU247132.1|      TCCAGGCTCTCACCCCCGATCCCACGCCGCTGTTCACGTTCGCGAGCACGCTGCAGGGCG
gi|190610591|gb|EU744252.1|      TCCAGGCTCTCACCCCCGATCCCACGCCGCTGTTCACGTTCGCGAGCACGCTGCAGGGCG
gi|197312546|gb|EU826470.1|      TCCAGGCTCTCACCCCCGATCCCACGCCGCTGTTCACGTTCGCGAGCACGCTGCAGGGCG
gi|344055438|gb|JN572689.1|      TCCAGGCTCTCACCCCCGATCCCACGCCGCTGTTCACGTTCGCGAGCACGCTGCAGGGCG
gi|560221600|gb|KF560331.1|      TCCAGGCTCTCACCCCCGATCCCACGCCGCTGTTCACGTTCGCGAGCACGCTGCAGGGCG
gi|390098594|gb|JQ809703.1|      TCCAGGCTCTCACCCCCGATCCCACGCCGCTGTTCACGTTCGCGAGCACGCTGCAGGGCG
gi|339783485|gb|JF937099.1|      TCCAGGCTCTCACCCCCGATCCCACGCCGCTGTTCACGTTCGCGAGCACGCTGCAGGGCG
gi|601130781|gb|KJ194585.1|      TCCAGGCTCTCACCCCCGATCCCACGCCGCTGTTCACGTTCGCGAACACGCTGCAGGGCG
gi|190610226|gb|EU744248.1|      TCCAGGCTCTCACCCCCGATCCCACGCCGCTGTTCACGTTCGCGAACACGCTGCAGGGCG
gi|347450411|gb|JN687951.1|      TCCAGGCTCTCACCCCCGATCCCACGCCGCTGTTCACGTTCGCGAACACGCTGCAGGGCG
gi|339784012|gb|JF937103.1|      TCCAGGCTCTCACCCCCGATCCCACGCCGCTGTTCACGTTCGCGAACACGCTGCAGGGCG
gi|339751863|gb|JF957057.1|      TCCAGGCTCTCACCCCCGATCCCACGCCGCTGTTCACGTTCGCGAACACGCTGCAGGGCG
gi|40769414|gb|AY500153.1|       TCCAGGCTCTCACCCCCGATCCCACGCCGCTGTTCACGTTCGCGAACACGCTGCAGGGCG
gi|347450202|gb|JN660814.1|      TCCAGGCTCTCACCCCCGATCCCACGCCGCTGTTCACGTTCGCGAACACGCTGCAGGGCG
gi|40769313|gb|AY500152.1|       TCCAGGCTCTCACCCCCGATCCCACGCCGCTGTTCACGTTCGCGAACACGCTGCAGGGCG
gi|339784595|gb|JF937108.1|      TCCAGGCTCTCACCCCCGATCCCACGCCGCTGTTCACGTTCGCGAACACGCTGCAGGGCG
gi|339753554|gb|JN153085.1|      TCCAGGCTCTCACCCCCGATCCCACGCCGCTGTTCACGTTCGCGAACACGCTGCAGGGCG
gi|636483546|gb|KJ690250.1|      TCCAGGCTCTCACCCCCGATCCCACGCCGCTGTTCACGTTCGCGAACACGCTGCAGGGCG
gi|339784791|gb|JF937110.1|      TCCAGGCTCTCACCCCCGATCCCACGCCGCTGTTCACGTTCGCGAACACGCTGCAGGGCG
gi|735999856|gb|KP027204.1|      TCCAGGCTCTCACCCCCGATCCCACGCCGCTGTTCACGTTCGCGAACACGCTGCAGGGCG
gi|530339880|gb|KF024726.1|      TCCAGGCTCTCACCCCCGATCCCACGCCGCTGTTCACGTTCGCGAACACGCTGCAGGGCG
gi|529678489|gb|KF024724.1|      TCCAGGCTCTCACCCCCGATCCCACGCCGCTGTTCACGTTCGCGAACACGCTGCAGGGCG
gi|746947082|gb|KP027205.1|      TCCAGGCTCTCACCCCCGATCCCACGCCGCTGTTCACGTTCGCGAACACGCTGCAGGGCG
gi|339783583|gb|JF937100.1|      TCCAGGCTCTCACCCCCGATCCCACGCCGCTGTTCACGTTCGCGAACACGCTGCAGGGCG
gi|529680110|gb|KF416340.1|      TCCAGGCTCTCACCCCCGATCCCACGCCGCTGTTCACGTTCGCGAACACGCTGCAGGGCG
                                 ********************************************* **************

gi|339752859|gb|JN020140.1|      ATTCGGAGGAGGCGCTCAAGACGCACGCCGAGACCCTCAAGACCCTGTTCGGACTCAAGA
gi|282721277|gb|GU247132.1|      ATTCGGAGGAAGCGCTCAAGACGCACGCCGAGACCCTCAAGACCCTGTTCGGCCTGAAGA
gi|190610591|gb|EU744252.1|      ATTCGGAGGAAGCGCTCAAGACGCACGCCGAGACCCTCAAGACCCTGTTCGGCCTCAAGA
gi|197312546|gb|EU826470.1|      ATTCGGAGGAAGCGCTCAAGACGCACGCCGAGAGCCTCAAGACCCTGTTCGGCCTGAAGA
gi|344055438|gb|JN572689.1|      ATTCGGAGGAAGCGCTCAAGACGCACGCCGAGAGCCTCAAGACCCTGTTCGGCCTGAAGA
gi|560221600|gb|KF560331.1|      ATTCGGAGGAAGCGCTCAAGACGCACGCCGAGAGCCTCAAGACCCTGTTCGGCCTGAAGA
gi|390098594|gb|JQ809703.1|      ATTCGGAGGAAGCGCTCAAGACGCACGCCGAGAGCCTCAAGACCCTGTTCGGCCTGAAGA
gi|339783485|gb|JF937099.1|      ATTCGGAGGAAGCGCTCAAGACGCACGCCGAGAGCCTCAAGACCCTGTTCGGCCTCAAGA
gi|601130781|gb|KJ194585.1|      ATTCGGAGGAAGCGCTCAAGACGCACGCCGAGAGCCTCAAGACCCTGTTCGGCCTCAAGA
gi|190610226|gb|EU744248.1|      ATTCGGAGGAAGCGCTCAAGACGCACGCCGAGAGCCTCAAGACCCTGTTCGGCCTGAAGA
gi|347450411|gb|JN687951.1|      ATTCGGAGGAAGCGCTCAAGACGCACGCCGAGAGCCTCAAGACCCTGTTCGGCCTCAAGA
gi|339784012|gb|JF937103.1|      ATTCGGAGGAAGCGCTCAAGACGCACGCCGAGAGCCTCAAGACCCTGTTCGGCCTCAAGA
gi|339751863|gb|JF957057.1|      ATTCGGAGGAAGCGCTCAAGACGCACGCCGAGAGCCTCAAGACCCTGTTCGGCCTCAAGA
gi|40769414|gb|AY500153.1|       ATTCGGAGGAAGCGCTCAAGACGCACGCCGAGAGCCTCAAGACCCTGTTCGGCCTGAAGA
gi|347450202|gb|JN660814.1|      ATTCGGAGGAAGCGCTCAAGACGCACGCCGAGAGCCTCAAGACCCTGTTCGGCCTCAAGA
gi|40769313|gb|AY500152.1|       ATTCGGAGGAAGCGCTCAAGACGCACGCCGAGAGCCTCAAGACCCTGTTCGGCCTGAAGA
gi|339784595|gb|JF937108.1|      ATTCGGAGGAAGCGCTCAAGACGCACGCCGAGAGCCTCAAGACCCTGTTCGGCCTGAAGA
gi|339753554|gb|JN153085.1|      ATTCGGAGGAAGCGCTCAAGACGCACGCCGAGAGCCTCAAGACCCTGTTCGGCCTGAAGA
gi|636483546|gb|KJ690250.1|      ATTCGGAGGAAGCGCTCAAGACGCACGCCGAGAGCCTCAAGACCCTGTTCGGCCTGAAGA
gi|339784791|gb|JF937110.1|      ATTCGGAGGAAGCGCTCAAGACGCACGCCGAGAGCCTCAAGACCCTGTTCGGCCTCAAGA
gi|735999856|gb|KP027204.1|      ATTCGGAGGAAGCGCTCAAGACGCACGCCGAGAGCCTCAAGACCCTGTTCGGCCTCAAGA
gi|530339880|gb|KF024726.1|      ATTCGGAGGAAGCGCTCAAGACGCACGCCGAGAGCCTCAAGACCCTGTTCGGCCTCAAGA
gi|529678489|gb|KF024724.1|      ATTCGGAGGAAGCGCTCAAGACGCACGCCGAGAGCCTCAAGACCCTGTTCGGCCTCAAGA
gi|746947082|gb|KP027205.1|      ATTCGGAGGAAGCGCTCAAGACGCACGCCGAGAGCCTCAAGACCCTGTTCGGCCTCAAGA
gi|339783583|gb|JF937100.1|      ATTCGGAGGAAGCGCTCAAGACGCACGCCGAGAGCCTCAAGACCCTGTTCGGCCTCAAGA
gi|529680110|gb|KF416340.1|      ATTCGGAGGAAGCGCTCAAGACGCACGCCGAGAGCCTCAAGACCCTGTTCGGCCTGAAGA
                                 ********** ********************** ****************** ** ****

gi|339752859|gb|JN020140.1|      ACGGCCCCGTGGCCGCTGTCGACCGCTCGCAAGGCCTCGGCACCGAAGCCCCGAGCAACG
gi|282721277|gb|GU247132.1|      ACGGCCCCGTGGCCGCTGTCGACCGCTCGCAAGGCCTCGGCACCGAAGCCCCGAGCAACG
gi|190610591|gb|EU744252.1|      ACGGCCCCGTGGCCGCTGTCGACCGCTCGCAAGGCCTCGGCACCGAAGCCCCGAGCAACG
gi|197312546|gb|EU826470.1|      ACGGCCCCGTGGCCGCTGTCGACCGCTCGCAAGGCCTCGGCACAGAAGCCCCGAGCAACG
gi|344055438|gb|JN572689.1|      ACGGCCCCGTGGCCGCTGTCGACCGCTCGCAAGGCCTCGGCACAGAAGCCCCGAGCAACG
gi|560221600|gb|KF560331.1|      ACGGCCCCGTGGCCGCTGTCGACCGCTCGCAAGGCCTCGGCACAGAAGCCCCGAGCAACG
gi|390098594|gb|JQ809703.1|      ACGGCCCCGTGGCCGCTGTCGACCGCTCGCAAGGCCTCGGCACAGAAGCCCCGAGCAACG
gi|339783485|gb|JF937099.1|      ACGGCCCCGTGGCCGCTGTCGACCGCTCGCAAGGCCTCGGCACAGAAGCCCCGAGCAACG
gi|601130781|gb|KJ194585.1|      ACGGCCCCGTGGCCGCTGTCGACCGCTCGCAAGGCCTCGGCACAGAAGCCCCGAGCAACG
gi|190610226|gb|EU744248.1|      ACGGCCCCGTGGCCGCTGTCGACCGCTCGCAAGGCCTCGGCACAGAAGCCCCGAGCAACG
gi|347450411|gb|JN687951.1|      ACGGCCCCGTGGCCGCTGTCGACCGCTCGCAAGGCCTCGGCACAGAAGCCCCGAGCAACG
gi|339784012|gb|JF937103.1|      ACGGCCCCGTGGCCGCTGTCGACCGCTCGCAAGGCCTCGGCACAGAAGCCCCGAGCAACG
gi|339751863|gb|JF957057.1|      ACGGCCCCGTGGCCGCTGTCGACCGCTCGCAAGGCCTCGGCACAGAAGCCCCGAGCAACG
gi|40769414|gb|AY500153.1|       ACGGCCCCGTGGCCGCTGTCGACCGCTCGCAAGGCCTCGGCACAGAAGCCCCGAGCAACG
gi|347450202|gb|JN660814.1|      ACGGCCCCGTGGCCGCTGTCGACCGCTCGCAAGGCCTCGGCACAGAAGCCCCGAGCAACG
gi|40769313|gb|AY500152.1|       ACGGCCCCGTGGCCGCTGTCGACCGCTCGCAAGGCCTCGGCACAGAAGCCCCGAGCAACG
gi|339784595|gb|JF937108.1|      ACGGCCCCGTGGCCGCTGTCGACCGCTCGCAAGGCCTCGGCACAGAAGCCCCGAGCAACG
gi|339753554|gb|JN153085.1|      ACGGCCCCGTGGCCGCTGTCGACCGCTCGCAAGGCCTCGGCACCGAAGCCCCGAGCAACG
gi|636483546|gb|KJ690250.1|      ACGGCCCCGTGGCCGCTGTCGACCGCTCGCAAGGCCTCGGCACAGAAGCCCCGAGCAACG
gi|339784791|gb|JF937110.1|      ACGGCCCCGTGGCCGCTGTCGACCGCTCGCAAGGCCTCGGCACAGAAGCCCCGAGCAACG
gi|735999856|gb|KP027204.1|      ACGGCCCCGTGGCCGCTGTCGACCGCTCGCAAGGCCTCGGCACAGAAGCCCCGAGCAACG
gi|530339880|gb|KF024726.1|      ACGGCCCCGTGGCCGCTGTCGACCGCTCGCAAGGCCTCGGCACAGAAGCCCCGAGCAACG
gi|529678489|gb|KF024724.1|      ACGGCCCCGTGGCCGCTGTCGACCGCTCGCAAGGCCTCGGCACAGAAGCCCCGAGCAACG
gi|746947082|gb|KP027205.1|      ACGGCCCCGTGGCCGCTGTCGACCGCTCGCAAGGCCTCGGCACAGAAGCCCCGAGCAACG
gi|339783583|gb|JF937100.1|      ACGGCCCCGTGGCCGCTGTCGACCGCTCGCAAGGCCTCGGCACAGAAGCCCCGAGCAACG
gi|529680110|gb|KF416340.1|      ACGGCCCCGTGGCCGCTGTCGACCGCTCGCAAGGCCTCGGCACAGAAGCCCCGAGCAACG
                                 ******************************************* ****************

gi|339752859|gb|JN020140.1|      ACCCTGCGGTGGCCTTCACCGCGCTCATGCAAACCCAACTAGGCAAGTAAGGAG
gi|282721277|gb|GU247132.1|      ACCCTGCGGTGGCCTTCACCGCGCTCATGCAAACCCAACTAGGCAAGTAAGGAG
gi|190610591|gb|EU744252.1|      ACCCTGCGGTGGCCTTCACCGCGCTCATGCAAACCCAACTAGGCAAGTAAGGAG
gi|197312546|gb|EU826470.1|      ACCCTGCGGTGGCCTTCACCGCGCTCATGCAAACCCAACTAGGCAAGTAAGGAG
gi|344055438|gb|JN572689.1|      ACCCTGCGGTGGCCTTCACCGCGCTCATGCAAACCCAACTAGGCAAGTAAGGAG
gi|560221600|gb|KF560331.1|      ACCCTGCGGTGGCCTTCACCGCGCTCATGCAAACCCAACTAGGCAAGTAAGGAG
gi|390098594|gb|JQ809703.1|      ACCCTGCGGTGGCCTTCACCGCGCTCATGCAAACCCAACTAGGCAAGTAAGGAG
gi|339783485|gb|JF937099.1|      ACCCTGCGGTGGCCTTCACCGCGCTCATGCAAACCCAACTAGGCAAGTAAGGAG
gi|601130781|gb|KJ194585.1|      ACCCTGCGGTGGCCTTCACCGCGCTCATGAAAAACCAACTAGGCAAGTAAGGAG
gi|190610226|gb|EU744248.1|      ACCCTGCGGTGGCCTTCACCGCGCTCATGCAAACCCAACTAGGCAAGTAAGGAG
gi|347450411|gb|JN687951.1|      ACCCTGCGGTGGCCTTCACCGCGCTCATGCAAACCCAACTAGGCAAGTAAGGAG
gi|339784012|gb|JF937103.1|      ACCCTGCGGTGGCCTTCACCGCGCTCATGAAGTCCCAACTCCAGAAGTAAGGAG
gi|339751863|gb|JF957057.1|      ACCCTGCGGTGGCCTTCACCGCGCTCATGAAGTCCCAACTCCAGAAGTAAGGAG
gi|40769414|gb|AY500153.1|       ACCCTGCGGTGGCCTTCACCGCGCTCATGAAAAACCAACTAGGCAAGTAAGGAG
gi|347450202|gb|JN660814.1|      ACCCTGCGGTGGCCTTCACCGCGCTCATGAAAAACCAACTAGGCAAGTAAGGAG
gi|40769313|gb|AY500152.1|       ACCCTGCGGTGGCCTTCACCGCGCTCATGAAAAACCAACTAGGCAAGTAAGGAG
gi|339784595|gb|JF937108.1|      ACCCTGCGGTGGCCTTCACCGCGCTCATGAAAAACCAACTAGGCAAGTAAGGAG
gi|339753554|gb|JN153085.1|      ACCCTGCGGTGGCCTTCACCGCGCTCATGAAAAACCAACTAGGCAAGTAAGGAG
gi|636483546|gb|KJ690250.1|      ACCCTGCGGTGGCCTTCACCGCGCTCATGAAAAACCAACTAGGCAAGTAAGGAG
gi|339784791|gb|JF937110.1|      ACCCTGCGGTGGCCTTCACCGCGCTCATGAAAAACCAACTAGGCAAGTAAGGAG
gi|735999856|gb|KP027204.1|      ACCCTGCGGTGGCCTTCACCGCGCTCATGCAAACCCAACTAGGCAAGTAAGGAG
gi|530339880|gb|KF024726.1|      ACCCTGCGGTGGCCTTCACCGCGCTCATGCAAACCCAACTAGGCAAGTAAGGAG
gi|529678489|gb|KF024724.1|      ACCCTGCGGTGGCCTTCACCGCGCTCATGCAAACCCAACTAGGCAAGTAAGGAG
gi|746947082|gb|KP027205.1|      ACCCTGCGGTGGCCTTCACCGCGCTCATGCAAACCCAACTAGGCAAGTAAGGAG
gi|339783583|gb|JF937100.1|      ACCCTGCGGTGGCCTTCACCGCGCTCATGCAAACCCAACTAGGCAAGTAAGGAG
gi|529680110|gb|KF416340.1|      ACCCTGCGGTGGCCTTCACCGCGCTCATGCAAACCCAACTAGGCAAGTAAGGAG
                                 ***************************** *   ******    **********
