# Supplementary material for: Aligning the unalignable: bacteriophage whole genome alignments
Source: BMC Bioinformatics. 2016 Jan 13;17:30. doi: 10.1186/s12859-015-0869-5 (PMC4711071; doi:10.1186/s12859-015-0869-5)
Supplement: Additional file 1 — Regions in which gapless alignments predicted by Alpha are contested by Clustal Omega, T-Coffee or Muscle. (ZIP 32 kb) [file 12859_2015_869_MOESM1_ESM.zip › Region4_U2[11521-12378]_Myco6_Myco30]

Region: U2[11521-12378] (Myco6 coordinates --> U2[11446-12303])
 
Gapped nucleotide alignements: 2 alignments by Muscle

---------------
Reference sequences

>gb|AY500152.1|:11521-12378 Mycobacteriophage U2, complete genome
GTGGCAACCCTGAACGAGCTCGCCCCCAACACCGCGGGCAGCAACCACCAGGGCCGACTGGCCCACGTCC
CGTCCGACCTGCTCCCCAAGGAGATCGTCGGCCCCATCTTCGACAAGGCCCAGGAGAGCTCGCTTGTCCT
GCGCCTCGGCGAGAACATCCCGATCTCGTACGGCGAGACGATCATCCCGACGACCGTGAAGCGCCCCGAG
GTGGGTCAGGTCGGCGTGGGTACGTCGAACGAGCAGCGAGAGGGCGGCACCAAGCCGCTGTCCGGCACCG
CATGGGACACCCGTTCCGTGGCGCCGATCAAGCTGGCGACCATCGTCACCGTGTCGGAAGAGTTCGCTCG
CATGAACCCCTCCGGCCTGTACACCAAGCTGCAGGCTGACCTGGCGTACGCCATCGGCCGCGGTATCGAC
CTCGCCGTGTTCCACGGTAAGTCTCCGCTGACCGGCTCGGCCCTGCAGGGTATCGACACCAACAACGTGA
TCGTCAACACGACCAACGTCGACTACCTGCAGACCGGCACCACGCCGCTGCTGGACCGCTTCCTGGACGG
TTACGACCTCGTCTCGGCCAACACCGACGTCGACTTCAACGGCTGGGCGGCAGACCCGCGCTACCGCGCG
CGTCTGCTCCGCTCGCAGGCCTACCGCGACGCCAACGGCAACGTGGACCCGACCCGGATCAACCTGGCTG
CCTCGGCCGGCGACCTGCTGGGCCTGCCGGTCCAGTTCGGCAAGGCTGTCGGCGGCGACCTCGGCGCCGC
GACCGACTCCAAGGTCCGCGTCGTCGGTGGCGACTTCTCGCAGCTCAAGTACGGCTTCGCCGACGAGATC
CGCGTGAAGATGTCGGAC

>gi|190610591|gb|EU744252.1|:12290-13147 Mycobacterium phage DD5, complete genome
GTGGCAACCATTAACGAGCTTGTCCCGAATACCGCGGGCAGCAACCACCAGGGCCGTCTGGCCCACGTCCCCTCCGACCT
GCTCCCCAAGGAGATCGTCGGTCCCATCTTCGACAAGGCCCAGGAGAGCTCGCTCGTCCTGCGCATGGGTGAGCAGATTC
CGATCTCGTACGGCGAGACGATCATCCCTACGACCGTGAAGCGCCCCGAGGTGGGTCAGGTCGGCGTCGGTACCTCCAAC
GAGCAGCGAGAAGGCGGCCTGAAGCCGCTGTCCGGTACCGCGTGGGACACCCGCTCGGTTTCGCCGATCAAGCTGGCGAC
CATCGTCACCGTGTCGGAAGAGTTCGCCCGCATGAACCCCTCCGGTCTGTACACCAAGCTGCAGGGCGACCTGGCTTACG
CCATCGGCCGCGGTATCGACCTCGCTGTGTTCCACGGCAAGTCTCCGCTGACCGGCTCGGCGCTCCAGGGCATCGACACC
GACAACGTGATCGCCAACACGACCAACGTTGACTACCTGCAGGAAGCCGGCGACCCGCTGCTGGACCGCCTGCTCGATGG
CTACGACCTGGTCTCGTCCAACACCGATGTGGAGTTCAACGGCTGGGCCGTCGACCCGCGTTTCCGCGCTCACCTGCTCC
GCGCTCAGGCTTACCGCGACGCCAACGGCAACGTGGACCCGAGCCGCATCAACCTGGCCGCTCAGACCGGCGACGTCCTG
GGCCTCCCGGCTCAGTTCGGCCGCGCTGTCGGTGGCGACCTGGGCAACGCGACTGACACCAAGACCCGCATCGTGGGCGG
CGACTTCTCGCAGCTGAAGTTCGGCTTTGCTGACGAGATCCGCATCAAGATGACGGAC

---------------
tblastx results

Score	Expect	Identities	Positives	Gaps Frame
604 bits(1325)	2e-177	253/286(88%)	269/286(94%)	0/286(0%)
+1/+1
Query  1    VATLNELAPNTAGSNHQGRLAHVPSDLLPKEIVGPIFDKAQESSLVLRLGENIPISYGET  180
            VAT+NEL PNTAGSNHQGRLAHVPSDLLPKEIVGPIFDKAQESSLVLR+GE IPISYGET
Sbjct  1    VATINELVPNTAGSNHQGRLAHVPSDLLPKEIVGPIFDKAQESSLVLRMGEQIPISYGET  180

Query  181  IIPTTVKRPEVGQVGVGTSNEQREGGTKPLSGTAWDTRSVAPIKLATIVTVSEEFARMNP  360
            IIPTTVKRPEVGQVGVGTSNEQREGG KPLSGTAWDTRSV+PIKLATIVTVSEEFARMNP
Sbjct  181  IIPTTVKRPEVGQVGVGTSNEQREGGLKPLSGTAWDTRSVSPIKLATIVTVSEEFARMNP  360

Query  361  SGLYTKLQADLAYAIGRGIDLAVFHGKSPLTGSALQGIDTNNVIVNTTNVDYLQTGTTPL  540
            SGLYTKLQ DLAYAIGRGIDLAVFHGKSPLTGSALQGIDT+NVI NTTNVDYLQ    PL
Sbjct  361  SGLYTKLQGDLAYAIGRGIDLAVFHGKSPLTGSALQGIDTDNVIANTTNVDYLQEAGDPL  540

Query  541  LDRFLDGYDLVSANTDVDFNGWAADPRYRARLLRSQAYRDANGNVDPTRINLAASAGDLL  720
            LDR LDGYDLVS+NTDV+FNGWA DPR+RA LLR+QAYRDANGNVDP+RINLAA  GD+L
Sbjct  541  LDRLLDGYDLVSSNTDVEFNGWAVDPRFRAHLLRAQAYRDANGNVDPSRINLAAQTGDVL  720

Query  721  GLPVQFGKAVGGDLGAATDSKVRVVGGDFSQLKYGFADEIRVKMSD  858
            GLP QFG+AVGGDLG ATD+K R+VGGDFSQLK+GFADEIR+KM+D
Sbjct  721  GLPAQFGRAVGGDLGNATDTKTRIVGGDFSQLKFGFADEIRIKMTD  858


Query length: 858
Annotation in range 4-858 (99%)

>gi|157786408|ref|YP_001491585.1|:2-286 Putative head structural protein [Mycobacterium phage U2]
MATLNELAPNTAGSNHQGRLAHVPSDLLPKEIVGPIFDKAQESSLVLRLGENIPISYGETIIPTTVKRPEVGQVGVGTSN
EQREGGTKPLSGTAWDTRSVAPIKLATIVTVSEEFARMNPSGLYTKLQADLAYAIGRGIDLAVFHGKSPLTGSALQGIDT
NNVIVNTTNVDYLQTGTTPLLDRFLDGYDLVSANTDVDFNGWAADPRYRARLLRSQAYRDANGNVDPTRINLAASAGDLL
GLPVQFGKAVGGDLGAATDSKVRVVGGDFSQLKYGFADEIRVKMSD

>gi|192823829|ref|YP_001994747.1|:1-286 16 gene product [Mycobacterium phage DD5]
MATINELVPNTAGSNHQGRLAHVPSDLLPKEIVGPIFDKAQESSLVLRMGEQIPISYGETIIPTTVKRPEVGQVGVGTSN
EQREGGLKPLSGTAWDTRSVSPIKLATIVTVSEEFARMNPSGLYTKLQGDLAYAIGRGIDLAVFHGKSPLTGSALQGIDT
DNVIANTTNVDYLQEAGDPLLDRLLDGYDLVSSNTDVEFNGWAVDPRFRAHLLRAQAYRDANGNVDPSRINLAAQTGDVL
GLPAQFGRAVGGDLGNATDTKTRIVGGDFSQLKFGFADEIRIKMTD

---------------
Gapped alignments                        

MUSCLE (3.8) multiple sequence alignment (2 gaps in the 9th block)


gb|AY500152.1|:11477-12298      CCGCGGGCAGCAACCACCAGGGCCGACTGGCCCACGTCCCGTCCGACCTGCTCCCCAAGG
gb|EU744252.1|:12245-13066      CCGCGGGCAGCAACCACCAGGGCCGTCTGGCCCACGTCCCCTCCGACCTGCTCCCCAAGG
gb|JN572689.1|:11672-12493      CCGCGGGCAGCAACCACCAGGGCCGTCTGGCCCACGTCCCCTCCGACCTGCTCCCCAAGG
gb|KP027205.1|:11805-12626      CCGCGGGCAGCAACCACCAGGGCCGTCTGGCCCACGTCCCCTCCGACCTGCTCCCCAAGG
gb|JN660814.1|:11441-12262      CCGCGGGCAGCAACCACCAGGGCCGTCTGGCCCACGTCCCCTCCGACCTGCTCCCCAAGG
                                ************************* ************** *******************

gb|AY500152.1|:11477-12298      AGATCGTCGGCCCCATCTTCGACAAGGCCCAGGAGAGCTCGCTTGTCCTGCGCCTCGGCG
gb|EU744252.1|:12245-13066      AGATCGTCGGTCCCATCTTCGACAAGGCCCAGGAGAGCTCGCTCGTCCTGCGCATGGGTG
gb|JN572689.1|:11672-12493      AGATCGTCGGCCCCATCTTCGACAAGGCCCAGGAGAGCTCGCTCGTCCTGCGCATGGGTG
gb|KP027205.1|:11805-12626      AGATCGTCGGCCCCATCTTCGACAAGGCCCAGGAGAGCTCGCTCGTCCTGCGCATGGGTG
gb|JN660814.1|:11441-12262      AGATCGTCGGCCCCATCTTCGACAAGGCCCAGGAGAGCTCGCTCGTCCTGCGCATGGGTG
                                ********** ******************************** ********* * ** *

gb|AY500152.1|:11477-12298      AGAACATCCCGATCTCGTACGGCGAGACGATCATCCCGACGACCGTGAAGCGCCCCGAGG
gb|EU744252.1|:12245-13066      AGCAGATTCCGATCTCGTACGGCGAGACGATCATCCCTACGACCGTGAAGCGCCCCGAGG
gb|JN572689.1|:11672-12493      AGCAGATTCCGATCTCGTACGGCGAGACGATCATCCCCACGACCGTGAAGCGCCCCGAGG
gb|KP027205.1|:11805-12626      AGCAGATTCCGATCTCGTACGGCGAGACGATCATCCCCACGACCGTGAAGCGCCCCGAGG
gb|JN660814.1|:11441-12262      AGCAGATTCCGATCTCGTACGGCGAGACGATCATCCCCACGACCGTGAAGCGCCCCGAGG
                                ** * ** ***************************** **********************

gb|AY500152.1|:11477-12298      TGGGTCAGGTCGGCGTGGGTACGTCGAACGAGCAGCGAGAGGGCGGCACCAAGCCGCTGT
gb|EU744252.1|:12245-13066      TGGGTCAGGTCGGCGTCGGTACCTCCAACGAGCAGCGAGAAGGCGGCCTGAAGCCGCTGT
gb|JN572689.1|:11672-12493      TGGGTCAGGTCGGCGTCGGCACGTCGAACGAGCAGCGAGAAGGTGGCCTGAAGCCGCTGT
gb|KP027205.1|:11805-12626      TGGGCCAGGTCGGCGTCGGTACGTCGAACGAGCAGCGAGAAGGCGGCGTCAAGCCGCTGT
gb|JN660814.1|:11441-12262      TGGGCCAGGTCGGCGTCGGTACGTCGAACGAGCAGCGAGAAGGCGGCGTCAAGCCGCTGT
                                **** *********** ** ** ** ************** ** ***   **********

gb|AY500152.1|:11477-12298      CCGGCACCGCATGGGACACCCGTTCCGTGGCGCCGATCAAGCTGGCGACCATCGTCACCG
gb|EU744252.1|:12245-13066      CCGGTACCGCGTGGGACACCCGCTCGGTTTCGCCGATCAAGCTGGCGACCATCGTCACCG
gb|JN572689.1|:11672-12493      CCGGTACCGCGTGGGACACCCGCTCGGTTTCGCCGATCAAGCTGGCGACCATCGTCACCG
gb|KP027205.1|:11805-12626      CCGGCACCGCGTGGGACACCCGCTCGGTTTCGCCGATCAAGCTGGCGACCATCGTCACCG
gb|JN660814.1|:11441-12262      CCGGCACCGCGTGGGACACCCGCTCGGTTTCGCCGATCAAGCTGGCGACCATCGTCACCG
                                **** ***** *********** ** **  ******************************

gb|AY500152.1|:11477-12298      TGTCGGAAGAGTTCGCTCGCATGAACCCCTCCGGCCTGTACACCAAGCTGCAGGCTGACC
gb|EU744252.1|:12245-13066      TGTCGGAAGAGTTCGCCCGCATGAACCCCTCCGGTCTGTACACCAAGCTGCAGGGCGACC
gb|JN572689.1|:11672-12493      TGTCGGAAGAGTTCGCTCGCATGAACCCCTCCGGCCTGTACACCAAGCTGCAGGGCGACC
gb|KP027205.1|:11805-12626      TGTCGGAAGAGTTCGCTCGCATGAACCCGGCCGGCCTGTACACCAAGCTGCAGGGCGACC
gb|JN660814.1|:11441-12262      TGTCGGAAGAGTTCGCTCGCATGAACCCGTCCGGCCTGTACACCAAGCTGCAGGGCGACC
                                **************** ***********  **** *******************  ****

gb|AY500152.1|:11477-12298      TGGCGTACGCCATCGGCCGCGGTATCGACCTCGCCGTGTTCCACGGTAAGTCTCCGCTGA
gb|EU744252.1|:12245-13066      TGGCTTACGCCATCGGCCGCGGTATCGACCTCGCTGTGTTCCACGGCAAGTCTCCGCTGA
gb|JN572689.1|:11672-12493      TGGCTTACGCCATCGGCCGCGGTATCGACCTCGCTGTGTTCCACGGCAAGTCCCCGCTGA
gb|KP027205.1|:11805-12626      TGGCTTACGCCATCGGACGCGGTATCGACCTCGCTGTGTTCCACGGCAAGTCCCCGCTGA
gb|JN660814.1|:11441-12262      TGGCTTACGCCATCGGACGCGGTATCGACCTCGCTGTGTTCCACGGCAAGTCCCCGCTGA
                                **** *********** ***************** *********** ***** *******

gb|AY500152.1|:11477-12298      CCGGCTCGGCCCTGCAGGGTATCGACACCAACAACGTGATCGTCAACACGACCAACGTCG
gb|EU744252.1|:12245-13066      CCGGCTCGGCGCTCCAGGGCATCGACACCGACAACGTGATCGCCAACACGACCAACGTTG
gb|JN572689.1|:11672-12493      CCGGCTCGGCGCTCCAGGGCATCGACACCGACAACGTGATCGCCAACACGACCAACGTTG
gb|KP027205.1|:11805-12626      CCGGCTCGGTGCTCCAGGGCATCGACTCCGACAACGTGGTCGTCAACACGACCAACGTTA
gb|JN660814.1|:11441-12262      CCGGCTCGGCGCTCCAGGGCATCGACACCGACAACGTGATCGCCAACACGACCAACGTTG
                                *********  ** ***** ****** ** ******** *** ***************  

gb|AY500152.1|:11477-12298      ACTACCTGCAG---ACCGGCACCACGCCGCTGCTGGACCGCTTCCTGGACGGTTACGACC
gb|EU744252.1|:12245-13066      ACTACCTGCAGGAAGCCGGCGAC---CCGCTGCTGGACCGCCTGCTCGATGGCTACGACC
gb|JN572689.1|:11672-12493      ACTACCTGCAGGAAACTGGCGAC---CCGCTGCTGGACCGCCTGCTCGATGGCTACGACC
gb|KP027205.1|:11805-12626      ACTACCTGCAG---ACCGGCTCCTCGCCGCTGCTGGACCGCCTGCTCGATGGCTACGACC
gb|JN660814.1|:11441-12262      ACTACCTGCAGGAAGCTGGCGAC---CCGTTGCTGGACCGCCTGCTCGATGGCTACGACC
                                ***********    * ***  *   *** *********** * ** ** ** *******

gb|AY500152.1|:11477-12298      TCGTCTCGGCCAACACCGACGTCGACTTCAACGGCTGGGCGGCAGACCCGCGCTACCGCG
gb|EU744252.1|:12245-13066      TGGTCTCGTCCAACACCGATGTGGAGTTCAACGGCTGGGCCGTCGACCCGCGTTTCCGCG
gb|JN572689.1|:11672-12493      TGGTCTCGGCCAACACCGATGTGGAGTTCAACGGCTGGGCCGTTGACCCGCGCTTCCGCG
gb|KP027205.1|:11805-12626      TCGTGTCGGAGAACACCGACGTGGAGTTCAACGGCTGGGCCGTCGACCCGCGCTTCCGCG
gb|JN660814.1|:11441-12262      TCGTGTCGGCCAACACCGACGTGGAGTTCAACGGCTGGGCCGTCGACCCGCGCTTCCGCG
                                * ** ***   ******** ** ** ************** *  ******** * *****

gb|AY500152.1|:11477-12298      CGCGTCTGCTCCGCTCGCAGGCCTACCGCGACGCCAACGGCAACGTGGACCCGACCCGGA
gb|EU744252.1|:12245-13066      CTCACCTGCTCCGCGCTCAGGCTTACCGCGACGCCAACGGCAACGTGGACCCGAGCCGCA
gb|JN572689.1|:11672-12493      CTCACCTGCTCCGCGCTCAGGCTTACCGCGACGCCAACGGCAACGTGGACCCGAGCCGCA
gb|KP027205.1|:11805-12626      CTCACCTGCTCCGCGCTCAGGCCTACCGCGACGCCAACGGCAACGTGGACCCGAGCCGCG
gb|JN660814.1|:11441-12262      CTCACCTGCTCCGCGCGCAGGCTTACCGCGACGCCAACGGCAACGTGGACCCGAGCCGCA
                                * *  ********* * ***** ******************************* ***  

gb|AY500152.1|:11477-12298      TCAACCTGGCTGCCTCGGCCGGCGACCTGCTGGGCCTGCCGGTCCAGTTCGGCAAGGCTG
gb|EU744252.1|:12245-13066      TCAACCTGGCCGCTCAGACCGGCGACGTCCTGGGCCTCCCGGCTCAGTTCGGCCGCGCTG
gb|JN572689.1|:11672-12493      TCAACCTGGCCGCTCAGACCGGCGACGTCCTGGGCCTCCCGGCTCAGTTCGGCCGCGCTG
gb|KP027205.1|:11805-12626      TCAACCTGGCCGCTCAGACCGGCGACGTCCTGGGCCTCCCGGCTCAGTTCGGTCGCGCTG
gb|JN660814.1|:11441-12262      TCAACCTGGCCGCTCAGACCGGAGACGTCCTGGGCCTCCCGGCTCAGTTCGGCCGCGCTG
                                ********** **   * **** *** * ******** ****  ********    ****

gb|AY500152.1|:11477-12298      TCGGCGGCGACCTCGGCGCCGCGACCGACTCCAAGGTCCGCGTCGTCGGTGGCGACTTCT
gb|EU744252.1|:12245-13066      TCGGTGGCGACCTGGGCAACGCGACTGACACCAAGACCCGCATCGTGGGCGGCGACTTCT
gb|JN572689.1|:11672-12493      TCGGCGGCGACCTGGGCAACGCGACTGACACCAAGACCCGCATCGTGGGCGGCGACTTCT
gb|KP027205.1|:11805-12626      TCGGCGGCGACCTGGGCGCTGCGACCGACACCAAGACCCGCATCGTGGGCGGCGACTTCT
gb|JN660814.1|:11441-12262      TCGGTGGCGACCTGGGCGCTGCGACCGACACCAAGACCCGCATCATCGGCGGTGACTACT
                                **** ******** ***   ***** *** *****  **** ** * ** ** **** **

gb|AY500152.1|:11477-12298      CGCAGCTCAAGTACGGCTTCGCCGACGAGATCCGCGTGAAGATG
gb|EU744252.1|:12245-13066      CGCAGCTGAAGTTCGGCTTTGCTGACGAGATCCGCATCAAGATG
gb|JN572689.1|:11672-12493      CGCAGCTGAAGTTCGGCTTCGCTGACGAGATCCGCATCAAGATG
gb|KP027205.1|:11805-12626      CGCAGCTGAAGTTCGGCTTCGCTGACGAGATCCGCATCAAGATG
gb|JN660814.1|:11441-12262      CGCAGCTGAAGTTCGGCTTCGCTGACGAGATCCGCGTGAAGATG
                                ******* **** ****** ** ************ * ******

MUSCLE (3.8) multiple sequence alignment (2 gaps in the 9th block)

gi|735999856|gb|KP027204.1|      GTGGCAACCCTGAACGAGCTCGCCCCCAACACCGCGGGCAGCAACCACCAGGGCCGTCTG
gi|530339880|gb|KF024726.1|      GTGGCAACCCTGAACGAGCTCGCCCCCAACACCGCGGGCAGCAACCACCAGGGCCGTCTG
gi|190610226|gb|EU744248.1|      GTGGCAACCCTGAACGAGCTCGCCCCCAACACCGCGGGCAGCAACCACCAGGGCCGTCTG
gi|529680110|gb|KF416340.1|      GTGGCAACCCTGAACGAGCTCGCCCCCAACACCGCGGGCAGCAACCACCAGGGCCGTCTG
gi|40769313|gb|AY500152.1|       GTGGCAACCCTGAACGAGCTCGCCCCCAACACCGCGGGCAGCAACCACCAGGGCCGACTG
gi|339753554|gb|JN153085.1|      GTGGCAACCCTGAACGAGCTCGCCCCCAACACCGCGGGCAGCAACCACCAGGGCCGTCTG
gi|339784012|gb|JF937103.1|      GTGGCAACCCTGAACGAACTGATCCCGAACTCCGCGGGCAGCAACCACCAGGGCCGTCTG
gi|339751863|gb|JF957057.1|      GTGGCAACCCTGAACGAACTGATCCCGAACTCCGCGGGCAGCAACCACCAGGGCCGTCTG
gi|347450411|gb|JN687951.1|      GTGGCAACTCTTGGAGAACTCGCTCCCGACACCGCGGGCAGCAACCACCAGGGCCGTCTG
gi|339783583|gb|JF937100.1|      GTGGCAACTCTTGGAGAACTCGCTCCCGACACCGCGGGCAGCAACCACCAGGGCCGTCTG
gi|529678489|gb|KF024724.1|      GTGGCAACTCTTGGAGAACTCGCTCCCGACACCGCGGGCAGCAACCACCAGGGCCGTCTG
gi|746947082|gb|KP027205.1|      GTGGCAACTCTTGGAGAACTCGCTCCCGACACCGCGGGCAGCAACCACCAGGGCCGTCTG
gi|636483546|gb|KJ690250.1|      GTGGCAACCCTGAACGAACTGCTCCCTAACTCCGCGGGCAGCAACCACCAGGGCCGTCTG
gi|339784595|gb|JF937108.1|      GTGGCAACCCTGAACGAACTGCTCCCTAACTCCGCGGGTAGCAACCACCAGGGCCGTCTG
gi|339784791|gb|JF937110.1|      GTGGCAACCCTGAACGAACTGCTCCCTAACTCCGCGGGCAGCAACCACCAGGGCCGTCTG
gi|601130781|gb|KJ194585.1|      GTGGCAACCCTGAACGAACTGCTCCCTAACTCCGCGGGCAGCAACCACCAGGGCCGTCTG
gi|347450202|gb|JN660814.1|      GTGGCAACCCTGAACGAACTGCTCCCTAACTCCGCGGGCAGCAACCACCAGGGCCGTCTG
gi|40769414|gb|AY500153.1|       GTGGCAACCCTGAACGAACTGCTCCCTAACTCCGCGGGCAGCAACCACCAGGGCCGTCTG
gi|190610591|gb|EU744252.1|      GTGGCAACCATTAACGAGCTTGTCCCGAATACCGCGGGCAGCAACCACCAGGGCCGTCTG
gi|339752859|gb|JN020140.1|      GTGGCAACCATTAACGAGCTTGTCCCGAATACCGCGGGCAGCAACCACCAGGGCCGTCTG
gi|197312546|gb|EU826470.1|      GTGGCAACCATTAACGAGCTTGTCCCGAATACCGCGGGCAGCAACCACCAGGGCCGTCTG
gi|344055438|gb|JN572689.1|      GTGGCAACCATTAACGAGCTTGTCCCGAATACCGCGGGCAGCAACCACCAGGGCCGTCTG
gi|339783485|gb|JF937099.1|      GTGGCAACCATTAACGAGCTTGTCCCGAATACCGCGGGCAGCAACCACCAGGGCCGTCTG
gi|390098594|gb|JQ809703.1|      GTGGCAACCATTAACGAGCTTGTCCCGAATACCGCGGGCAGCAACCACCAGGGCCGTCTG
gi|560221600|gb|KF560331.1|      GTGGCAACCATTAACGAGCTTGTCCCGAATACCGCGGGCAGCAACCACCAGGGCCGTCTG
gi|282721277|gb|GU247132.1|      GTGGCAACCATTAACGAGCTTGTCCCGAATACCGCGGGCAGCAACCACCAGGGCCGTCTG
                                 ********  *    ** **    **  *  ******* ***************** ***

gi|735999856|gb|KP027204.1|      GCCCACGTCCCCTCCGACCTGCTCCCCAAGGAGATCGTCGGCCCCATCTTCGACAAGGCC
gi|530339880|gb|KF024726.1|      GCCCACGTCCCCTCCGACCTGCTCCCCAAGGAGATCGTCGGCCCCATCTTCGACAAGGCC
gi|190610226|gb|EU744248.1|      GCCCACGTCCCCTCCGACCTGCTCCCCAAGGAGATCGTCGGCCCCATCTTCGACAAGGCC
gi|529680110|gb|KF416340.1|      GCCCACGTCCCGTCCGACCTGCTCCCCAAGGAGATCGTCGGCCCCATCTTCGACAAGGCC
gi|40769313|gb|AY500152.1|       GCCCACGTCCCGTCCGACCTGCTCCCCAAGGAGATCGTCGGCCCCATCTTCGACAAGGCC
gi|339753554|gb|JN153085.1|      GCCCACGTCCCCTCCGACCTGCTCCCCAAGGAGATCGTCGGCCCCATCTTCGACAAGGCC
gi|339784012|gb|JF937103.1|      GCCCACGTCCCCTCCGACCTGCTCCCCAAAGAGGTCATCGGACCCATCTTCGACAAGGCT
gi|339751863|gb|JF957057.1|      GCCCACGTCCCCTCCGACCTGCTCCCCAAAGAGGTCATCGGACCCATCTTCGACAAGGCT
gi|347450411|gb|JN687951.1|      GCCCACGTCCCCTCCGACCTGCTCCCCAAGGAGATCGTCGGCCCCATCTTCGACAAGGCC
gi|339783583|gb|JF937100.1|      GCCCACGTCCCCTCCGACCTGCTCCCCAAGGAGATCGTCGGCCCCATCTTCGACAAGGCC
gi|529678489|gb|KF024724.1|      GCCCACGTCCCCTCCGACCTGCTCCCCAAGGAGATCGTCGGCCCCATCTTCGACAAGGCC
gi|746947082|gb|KP027205.1|      GCCCACGTCCCCTCCGACCTGCTCCCCAAGGAGATCGTCGGCCCCATCTTCGACAAGGCC
gi|636483546|gb|KJ690250.1|      GCCCACGTCCCCTCCGACCTGCTCCCCAAGGAGATCGTCGGCCCCATCTTCGACAAGGCC
gi|339784595|gb|JF937108.1|      GCCCACGTCCCCTCCGACCTGCTCCCCAAGGAGATCGTCGGCCCCATCTTCGACAAGGCC
gi|339784791|gb|JF937110.1|      GCCCACGTCCCCTCCGACCTGCTCCCCAAGGAGATCGTCGGCCCCATCTTCGACAAGGCC
gi|601130781|gb|KJ194585.1|      GCCCACGTCCCCTCCGACCTGCTCCCCAAGGAGATCGTCGGCCCCATCTTCGACAAGGCC
gi|347450202|gb|JN660814.1|      GCCCACGTCCCCTCCGACCTGCTCCCCAAGGAGATCGTCGGCCCCATCTTCGACAAGGCC
gi|40769414|gb|AY500153.1|       GCCCACGTCCCCTCCGACCTGCTCCCCAAGGAGATCGTCGGCCCCATCTTCGACAAGGCC
gi|190610591|gb|EU744252.1|      GCCCACGTCCCCTCCGACCTGCTCCCCAAGGAGATCGTCGGTCCCATCTTCGACAAGGCC
gi|339752859|gb|JN020140.1|      GCCCACGTCCCCTCCGACCTGCTCCCCAAGGAGATCGTCGGTCCCATCTTCGACAAGGCC
gi|197312546|gb|EU826470.1|      GCCCACGTCCCCTCCGACCTGCTCCCCAAGGAGATCGTCGGCCCCATCTTCGACAAGGCC
gi|344055438|gb|JN572689.1|      GCCCACGTCCCCTCCGACCTGCTCCCCAAGGAGATCGTCGGCCCCATCTTCGACAAGGCC
gi|339783485|gb|JF937099.1|      GCCCACGTCCCCTCCGACCTGCTCCCCAAGGAGATCGTCGGCCCCATCTTCGACAAGGCC
gi|390098594|gb|JQ809703.1|      GCCCACGTCCCCTCCGACCTGCTCCCCAAGGAGATCGTCGGCCCCATCTTCGACAAGGCC
gi|560221600|gb|KF560331.1|      GCCCACGTCCCCTCCGACCTGCTCCCCAAGGAGATCGTCGGCCCCATCTTCGACAAGGCC
gi|282721277|gb|GU247132.1|      GCCCACGTCCCCTCCGACCTGCTCCCCAAGGAGATCGTCGGCCCCATCTTCGACAAGGCC
                                 *********** ***************** *** ** **** ***************** 

gi|735999856|gb|KP027204.1|      CAGGAGAGCTCGCTCGTCCTGCGCCTCGGCGAGAACATCCCGATCTCGTACGGCGAGACG
gi|530339880|gb|KF024726.1|      CAGGAGAGCTCGCTCGTCCTGCGCCTCGGCGAGAACATCCCGATCTCGTACGGCGAGACG
gi|190610226|gb|EU744248.1|      CAGGAGAGCTCGCTCGTCCTGCGCCTCGGCGAGAACATCCCGATCTCGTACGGCGAGACG
gi|529680110|gb|KF416340.1|      CAGGAGAGCTCGCTTGTCCTGCGCCTCGGCGAGAACATCCCGATCTCGTACGGCGAGACG
gi|40769313|gb|AY500152.1|       CAGGAGAGCTCGCTTGTCCTGCGCCTCGGCGAGAACATCCCGATCTCGTACGGCGAGACG
gi|339753554|gb|JN153085.1|      CAGGAGAGCTCGCTTGTCCTGCGCCTCGGCGAGAACATCCCGATCTCGTACGGCGAGACG
gi|339784012|gb|JF937103.1|      GAGGAGAGCTCGCTCGTCCTGCGCCTCGGCGAGCGTATCCCGATCTCGTACGGCGAGACG
gi|339751863|gb|JF957057.1|      GAGGAGAGCTCGCTCGTCCTGCGCCTCGGAGAGCGTATCCCGATCTCGTACGGCGAGACG
gi|347450411|gb|JN687951.1|      CAGGAGAGCTCGCTCGTCCTGCGCATGGGTGAGATGATCCCGATCTCGTACGGTGAGACG
gi|339783583|gb|JF937100.1|      CAGGAGAGCTCGCTCGTCCTGCGCATGGGTGAGATGATCCCGATCTCGTACGGTGAGACG
gi|529678489|gb|KF024724.1|      CAGGAGAGCTCGCTCGTCCTGCGCATGGGTGAGATGATCCCGATCTCGTACGGTGAGACG
gi|746947082|gb|KP027205.1|      CAGGAGAGCTCGCTCGTCCTGCGCATGGGTGAGCAGATTCCGATCTCGTACGGCGAGACG
gi|636483546|gb|KJ690250.1|      CAGGAGAGCTCGCTCGTCCTGCGCATGGGTGAGCAGATTCCGATCTCGTACGGCGAGACG
gi|339784595|gb|JF937108.1|      CAGGAGAGCTCGCTCGTCCTGCGCATGGGTGAGCAGATTCCGATCTCGTACGGCGAGACG
gi|339784791|gb|JF937110.1|      CAGGAGAGCTCGCTCGTCCTGCGCATGGGTGAGCAGATTCCGATCTCGTACGGCGAGACG
gi|601130781|gb|KJ194585.1|      CAGGAGAGCTCGCTCGTCCTGCGCATGGGTGAGCAGATTCCGATCTCGTACGGCGAGACG
gi|347450202|gb|JN660814.1|      CAGGAGAGCTCGCTCGTCCTGCGCATGGGTGAGCAGATTCCGATCTCGTACGGCGAGACG
gi|40769414|gb|AY500153.1|       CAGGAGAGCTCGCTCGTCCTGCGCATGGGTGAGCAGATTCCGATCTCGTACGGCGAGACG
gi|190610591|gb|EU744252.1|      CAGGAGAGCTCGCTCGTCCTGCGCATGGGTGAGCAGATTCCGATCTCGTACGGCGAGACG
gi|339752859|gb|JN020140.1|      CAGGAGAGCTCGCTCGTCCTGCGCATGGGTGAGCAGATTCCGATCTCGTACGGCGAGACG
gi|197312546|gb|EU826470.1|      CAGGAGAGCTCGCTCGTCCTGCGCATGGGTGAGCAGATTCCGATCTCGTACGGCGAGACG
gi|344055438|gb|JN572689.1|      CAGGAGAGCTCGCTCGTCCTGCGCATGGGTGAGCAGATTCCGATCTCGTACGGCGAGACG
gi|339783485|gb|JF937099.1|      CAGGAGAGCTCGCTCGTCCTGCGCATGGGTGAGCAGATTCCGATCTCGTACGGCGAGACG
gi|390098594|gb|JQ809703.1|      CAGGAGAGCTCGCTCGTCCTGCGCATGGGTGAGCAGATTCCGATCTCGTACGGCGAGACG
gi|560221600|gb|KF560331.1|      CAGGAGAGCTCGCTCGTCCTGCGCATGGGTGAGCAGATTCCGATCTCGTACGGCGAGACG
gi|282721277|gb|GU247132.1|      CAGGAGAGCTCGCTCGTCCTGCGCATGGGTGAGCAGATTCCGATCTCGTACGGCGAGACG
                                  ************* ********* * ** ***   ** ************** ******

gi|735999856|gb|KP027204.1|      ATCATCCCGACGACCGTGAAGCGCCCCGAGGTGGGTCAGGTCGGCGTAGGTACGTCGAAC
gi|530339880|gb|KF024726.1|      ATCATCCCGACGACCGTGAAGCGCCCCGAGGTGGGTCAGGTCGGCGTAGGTACGTCGAAC
gi|190610226|gb|EU744248.1|      ATCATCCCGACGACCGTGAAGCGCCCCGAGGTGGGTCAGGTCGGCGTAGGTACGTCGAAC
gi|529680110|gb|KF416340.1|      ATCATCCCGACGACCGTGAAGCGCCCCGAGGTGGGTCAGGTCGGCGTGGGTACGTCGAAC
gi|40769313|gb|AY500152.1|       ATCATCCCGACGACCGTGAAGCGCCCCGAGGTGGGTCAGGTCGGCGTGGGTACGTCGAAC
gi|339753554|gb|JN153085.1|      ATCATCCCGACGACCGTGAAGCGCCCCGAGGTGGGTCAGGTCGGCGTGGGTACGTCGAAC
gi|339784012|gb|JF937103.1|      ATCATCCCCACGACCGTTAAGAACCCCGAGGTGGGTCAGGTCGGCGTCGGCACGTCGAAC
gi|339751863|gb|JF957057.1|      ATCATCCCCACGACCGTTAAGAACCCCGAGGTGGGTCAGGTCGGCGTCGGTACGTCGAAC
gi|347450411|gb|JN687951.1|      ATCATCCCTACGACCGTGAAGCGCCCCGAGGTGGGTCAGGTCGGCGTCGGTACGTCGAAC
gi|339783583|gb|JF937100.1|      ATCATCCCCACGACCGTGAAGCGCCCCGAGGTGGGTCAGGTCGGCGTCGGTACGTCGAAC
gi|529678489|gb|KF024724.1|      ATCATCCCCACGACCGTGAAGCGCCCCGAGGTGGGTCAGGTCGGCGTCGGTACGTCGAAC
gi|746947082|gb|KP027205.1|      ATCATCCCCACGACCGTGAAGCGCCCCGAGGTGGGCCAGGTCGGCGTCGGTACGTCGAAC
gi|636483546|gb|KJ690250.1|      ATCATCCCGACGACCGTGAAGCGCCCCGAGGTGGGTCAGGTCGGCGTCGGTACGTCGAAC
gi|339784595|gb|JF937108.1|      ATCATCCCCACGACCGTGAAGCGCCCCGAGGTGGGCCAGGTCGGCGTCGGTACGTCGAAC
gi|339784791|gb|JF937110.1|      ATCATCCCCACGACCGTGAAGCGCCCCGAGGTGGGCCAGGTCGGCGTCGGTACGTCGAAC
gi|601130781|gb|KJ194585.1|      ATCATCCCCACGACCGTGAAGCGCCCCGAGGTGGGCCAGGTCGGCGTCGGTACGTCGAAC
gi|347450202|gb|JN660814.1|      ATCATCCCCACGACCGTGAAGCGCCCCGAGGTGGGCCAGGTCGGCGTCGGTACGTCGAAC
gi|40769414|gb|AY500153.1|       ATCATCCCCACGACCGTGAAGCGCCCCGAGGTGGGTCAGGTCGGCGTCGGCACGTCGAAC
gi|190610591|gb|EU744252.1|      ATCATCCCTACGACCGTGAAGCGCCCCGAGGTGGGTCAGGTCGGCGTCGGTACCTCCAAC
gi|339752859|gb|JN020140.1|      ATCATCCCCACGACCGTGAAGCGCCCCGAGGTGGGTCAGGTCGGCGTCGGCACCTCCAAC
gi|197312546|gb|EU826470.1|      ATCATCCCCACGACCGTGAAGCGCCCCGAGGTGGGTCAGGTCGGCGTCGGCACGTCGAAC
gi|344055438|gb|JN572689.1|      ATCATCCCCACGACCGTGAAGCGCCCCGAGGTGGGTCAGGTCGGCGTCGGCACGTCGAAC
gi|339783485|gb|JF937099.1|      ATCATCCCCACGACCGTGAAGCGCCCCGAGGTGGGTCAGGTCGGCGTCGGCACGTCGAAC
gi|390098594|gb|JQ809703.1|      ATCATCCCCACGACCGTGAAGCGCCCCGAGGTGGGTCAGGTCGGCGTCGGCACGTCGAAC
gi|560221600|gb|KF560331.1|      ATCATCCCCACGACCGTAAAGCGCCCCGAGGTGGGTCAGGTCGGCGTCGGCACGTCGAAC
gi|282721277|gb|GU247132.1|      ATCATCCCCACGACCGTTAAGCGCCCCGAGGTGGGTCAGGTCGGCGTCGGCACCTCCAAC
                                 ******** ******** ***  ************ *********** ** ** ** ***

gi|735999856|gb|KP027204.1|      GAGCAGCGAGAGGGTGGCACCAAGCCGCTGTCCGGCACCGCGTGGGACACCCGCTCGGTT
gi|530339880|gb|KF024726.1|      GAGCAGCGAGAGGGTGGCACCAAGCCGCTGTCCGGCACCGCGTGGGACACCCGCTCGGTT
gi|190610226|gb|EU744248.1|      GAGCAGCGAGAGGGTGGCACCAAGCCGCTGTCCGGCACCGCGTGGGACACCCGCTCGGTT
gi|529680110|gb|KF416340.1|      GAGCAGCGAGAGGGTGGCACCAAGCCGCTGTCCGGCACCGCATGGGACACCCGTTCCGTG
gi|40769313|gb|AY500152.1|       GAGCAGCGAGAGGGCGGCACCAAGCCGCTGTCCGGCACCGCATGGGACACCCGTTCCGTG
gi|339753554|gb|JN153085.1|      GAGCAGCGAGAGGGCGGCACCAAGCCGCTGTCCGGCACCGCATGGGACACCCGTTCCGTG
gi|339784012|gb|JF937103.1|      GAGCAGCGAGAAGGCGGCCTGAAGCCGCTGTCCGGCACCGCGTGGGACACCCGCTCGGTC
gi|339751863|gb|JF957057.1|      GAGCAGCGAGAAGGCGGCCTGAAGCCGCTGTCCGGCACCGCGTGGGACACCCGCTCGGTC
gi|347450411|gb|JN687951.1|      GAGCAGCGAGAAGGCGGCGTCAAGCCGCTGTCCGGTACCGCGTGGGACACCCGCTCGGTT
gi|339783583|gb|JF937100.1|      GAGCAGCGAGAAGGCGGCGTCAAGCCGCTGTCCGGCACCGCGTGGGACACCCGCTCGGTT
gi|529678489|gb|KF024724.1|      GAGCAGCGAGAAGGCGGCGTCAAGCCGCTGTCCGGTACCGCGTGGGACACCCGCTCGGTT
gi|746947082|gb|KP027205.1|      GAGCAGCGAGAAGGCGGCGTCAAGCCGCTGTCCGGCACCGCGTGGGACACCCGCTCGGTT
gi|636483546|gb|KJ690250.1|      GAGCAGCGAGAGGGTGGCACCAAGCCGCTGTCCGGCACCGCGTGGGACACCCGCTCGGTT
gi|339784595|gb|JF937108.1|      GAGCAGCGAGAAGGCGGCGTCAAGCCGCTGTCCGGCACCGCGTGGGACACCCGCTCGGTT
gi|339784791|gb|JF937110.1|      GAGCAGCGAGAAGGCGGCGTCAAGCCGCTGTCCGGCACCGCGTGGGACACCCGCTCGGTT
gi|601130781|gb|KJ194585.1|      GAGCAGCGAGAAGGCGGCGTCAAGCCGCTGTCCGGCACCGCGTGGGACACCCGCTCGGTT
gi|347450202|gb|JN660814.1|      GAGCAGCGAGAAGGCGGCGTCAAGCCGCTGTCCGGCACCGCGTGGGACACCCGCTCGGTT
gi|40769414|gb|AY500153.1|       GAGCAGCGAGAAGGTGGCCTGAAGCCGCTGTCCGGTACCGCGTGGGACACCCGCTCGGTT
gi|190610591|gb|EU744252.1|      GAGCAGCGAGAAGGCGGCCTGAAGCCGCTGTCCGGTACCGCGTGGGACACCCGCTCGGTT
gi|339752859|gb|JN020140.1|      GAGCAGCGAGAAGGCGGCCTGAAGCCGCTGTCCGGTACCGCGTGGGACACCCGCTCGGTT
gi|197312546|gb|EU826470.1|      GAGCAGCGAGAAGGTGGCCTGAAGCCGCTGTCCGGTACCGCGTGGGACACCCGCTCGGTT
gi|344055438|gb|JN572689.1|      GAGCAGCGAGAAGGTGGCCTGAAGCCGCTGTCCGGTACCGCGTGGGACACCCGCTCGGTT
gi|339783485|gb|JF937099.1|      GAGCAGCGAGAAGGTGGCCTGAAGCCGCTGTCCGGTACCGCGTGGGACACCCGCTCGGTT
gi|390098594|gb|JQ809703.1|      GAGCAGCGAGAAGGTGGCCTGAAGCCGCTGTCCGGTACCGCGTGGGACACCCGCTCGGTT
gi|560221600|gb|KF560331.1|      GAGCAGCGAGAAGGTGGCCTGAAGCCGCTGTCCGGTACCGCGTGGGACACCCGCTCGGTT
gi|282721277|gb|GU247132.1|      GAGCAGCGAGAAGGCGGCCTGAAGCCGTTGTCCGGTACCGCGTGGGACACCCGCTCGGTT
                                 *********** ** ***   ****** ******* ***** *********** ** ** 

gi|735999856|gb|KP027204.1|      TCGCCGATCAAGCTGGCGACCATCGTCACCGTGTCGGAGGAGTTCGCTCGCATGAACCCC
gi|530339880|gb|KF024726.1|      TCGCCGATCAAGCTGGCGACCATCGTCACCGTGTCGGAGGAGTTCGCTCGCATGAACCCC
gi|190610226|gb|EU744248.1|      TCGCCGATCAAGCTGGCGACCATCGTCACCGTGTCGGAGGAGTTCGCTCGCATGAACCCC
gi|529680110|gb|KF416340.1|      GCGCCGATCAAGCTGGCGACCATCGTCACCGTGTCGGAAGAGTTCGCTCGCATGAACCCG
gi|40769313|gb|AY500152.1|       GCGCCGATCAAGCTGGCGACCATCGTCACCGTGTCGGAAGAGTTCGCTCGCATGAACCCC
gi|339753554|gb|JN153085.1|      GCGCCGATCAAGCTGGCGACCATCGTCACCGTGTCGGAAGAGTTCGCTCGCATGAACCCC
gi|339784012|gb|JF937103.1|      GCGCCGATCAAGCTGGCGACCATCGTCACCGTGTCGGAAGAGTTCGCACGCATGAACCCG
gi|339751863|gb|JF957057.1|      GCGCCGATCAAGCTGGCGACCATCGTCACCGTGTCGGAAGAGTTCGCGCGCATGAACCCG
gi|347450411|gb|JN687951.1|      TCGCCGATCAAGCTGGCGACCATCGTCACCGTGTCGGAGGAGTTCGCCCGCATGAACCCC
gi|339783583|gb|JF937100.1|      TCGCCGATCAAGCTGGCGACCATCGTCACCGTGTCGGAGGAGTTCGCTCGCATGAACCCC
gi|529678489|gb|KF024724.1|      TCGCCGATCAAGCTGGCGACCATCGTCACCGTGTCGGAAGAGTTCGCTCGCATGAACCCG
gi|746947082|gb|KP027205.1|      TCGCCGATCAAGCTGGCGACCATCGTCACCGTGTCGGAAGAGTTCGCTCGCATGAACCCG
gi|636483546|gb|KJ690250.1|      TCGCCGATCAAGCTGGCGACCATCGTCACCGTGTCGGAAGAGTTCGCTCGCATGAACCCG
gi|339784595|gb|JF937108.1|      TCGCCGATCAAGCTGGCGACCATCGTCACCGTGTCGGAAGAGTTCGCGCGCATGAACCCG
gi|339784791|gb|JF937110.1|      TCGCCGATCAAGCTGGCGACCATCGTCACCGTGTCGGAAGAGTTCGCTCGCATGAACCCC
gi|601130781|gb|KJ194585.1|      TCGCCGATCAAGCTGGCGACCATCGTCACCGTGTCGGAAGAGTTCGCTCGCATGAACCCC
gi|347450202|gb|JN660814.1|      TCGCCGATCAAGCTGGCGACCATCGTCACCGTGTCGGAAGAGTTCGCTCGCATGAACCCG
gi|40769414|gb|AY500153.1|       TCGCCGATCAAGCTGGCGACCATCGTCACCGTGTCGGAAGAGTTCGCTCGCATGAACCCC
gi|190610591|gb|EU744252.1|      TCGCCGATCAAGCTGGCGACCATCGTCACCGTGTCGGAAGAGTTCGCCCGCATGAACCCC
gi|339752859|gb|JN020140.1|      TCGCCGATCAAGCTGGCGACCATCGTCACCGTGTCGGAAGAGTTCGCTCGCATGAATCCC
gi|197312546|gb|EU826470.1|      TCGCCGATCAAGCTGGCGACCATCGTCACCGTGTCGGAAGAGTTCGCTCGCATGAACCCC
gi|344055438|gb|JN572689.1|      TCGCCGATCAAGCTGGCGACCATCGTCACCGTGTCGGAAGAGTTCGCTCGCATGAACCCC
gi|339783485|gb|JF937099.1|      TCGCCGATCAAGCTGGCGACCATCGTCACCGTGTCGGAAGAGTTCGCTCGCATGAACCCC
gi|390098594|gb|JQ809703.1|      TCGCCGATCAAGCTGGCGACCATCGTCACCGTGTCGGAAGAGTTCGCTCGCATGAACCCC
gi|560221600|gb|KF560331.1|      TCGCCGATCAAGCTGGCGACCATCGTCACCGTGTCGGAAGAGTTCGCTCGCATGAACCCC
gi|282721277|gb|GU247132.1|      TCGCCGATCAAGCTGGCGACCATCGTCACCGTGTCGGAAGAGTTCGCTCGCATGAACCCC
                                  ************************************* ******** ******** ** 

gi|735999856|gb|KP027204.1|      GCCGGCCTGTACACCAAGCTGCAGGGCGACCTGGCGTACGCCATCGGCCGCGGTATCGAC
gi|530339880|gb|KF024726.1|      GCCGGCCTGTACACCAAGCTGCAGGGCGACCTGGCGTACGCCATCGGCCGCGGTATCGAC
gi|190610226|gb|EU744248.1|      GCCGGCCTGTACACCAAGCTGCAGGGCGACCTGGCGTACGCCATCGGCCGCGGTATCGAC
gi|529680110|gb|KF416340.1|      GCCGGCCTGTACACCAAGCTGCAGGCTGACCTGGCGTACGCCATCGGCCGCGGTATCGAC
gi|40769313|gb|AY500152.1|       TCCGGCCTGTACACCAAGCTGCAGGCTGACCTGGCGTACGCCATCGGCCGCGGTATCGAC
gi|339753554|gb|JN153085.1|      TCCGGCCTGTACACCAAGCTGCAGGCTGACCTGGCGTACGCCATCGGCCGCGGTATCGAC
gi|339784012|gb|JF937103.1|      GCCGGCCTGTACACCCAGCTTCAGGGCAAGCTGGCTTACGCCATCGGTCGCGGTATCGAC
gi|339751863|gb|JF957057.1|      TCCGGACTGTACACCCAGCTTCAGGGCAAGCTGGCTTACGCCATCGGTCGCGGTATCGAC
gi|347450411|gb|JN687951.1|      TCCGGCCTGTACACCAAGCTGCAGGGCGACCTGGCTTACGCCATCGGCCGCGGTATCGAC
gi|339783583|gb|JF937100.1|      TCCGGCCTGTACACCAAGCTGCAGGGCGACCTGGCTTACGCCATCGGCCGCGGTATCGAC
gi|529678489|gb|KF024724.1|      TCCGGCCTGTACACCAAGCTGCAGGGCGACCTGGCTTACGCCATCGGCCGCGGTATCGAC
gi|746947082|gb|KP027205.1|      GCCGGCCTGTACACCAAGCTGCAGGGCGACCTGGCTTACGCCATCGGACGCGGTATCGAC
gi|636483546|gb|KJ690250.1|      GCTGGCCTGTACACCAAGCTGCAGGGCGACCTGGCTTACGCCATCGGACGCGGTATCGAC
gi|339784595|gb|JF937108.1|      TCCGGCCTGTACACCAAGCTGCAGGGCGACCTGGCTTACGCCATCGGACGCGGTATCGAC
gi|339784791|gb|JF937110.1|      TCCGGCCTGTACACCAAGCTGCAGGGCGACCTGGCTTACGCCATCGGACGCGGTATCGAC
gi|601130781|gb|KJ194585.1|      TCCGGCCTGTACACCAAGCTGCAGGGCGACCTGGCTTACGCCATCGGACGCGGTATCGAC
gi|347450202|gb|JN660814.1|      TCCGGCCTGTACACCAAGCTGCAGGGCGACCTGGCTTACGCCATCGGACGCGGTATCGAC
gi|40769414|gb|AY500153.1|       TCCGGCCTGTACACCAAGCTGCAGGGCGACCTGGCTTACGCCATCGGCCGCGGTATCGAC
gi|190610591|gb|EU744252.1|      TCCGGTCTGTACACCAAGCTGCAGGGCGACCTGGCTTACGCCATCGGCCGCGGTATCGAC
gi|339752859|gb|JN020140.1|      TCCGGCCTGTACACCAAGCTGCAGGGCGACCTGGCTTACGCCATCGGCCGCGGTATCGAC
gi|197312546|gb|EU826470.1|      TCCGGCCTGTACACCAAGCTGCAGGGCGACCTGGCTTACGCCATCGGCCGCGGTATCGAC
gi|344055438|gb|JN572689.1|      TCCGGCCTGTACACCAAGCTGCAGGGCGACCTGGCTTACGCCATCGGCCGCGGTATCGAC
gi|339783485|gb|JF937099.1|      TCCGGCCTGTACACCAAGCTGCAGGGCGACCTGGCTTACGCCATCGGCCGCGGTATCGAC
gi|390098594|gb|JQ809703.1|      TCCGGCCTGTACACCAAGCTGCAGGGCGACCTGGCTTACGCCATCGGCCGCGGTATCGAC
gi|560221600|gb|KF560331.1|      TCCGGCCTGTACACCAAGCTGCAGGGCGACCTGGCTTACGCCATCGGCCGCGGTATCGAC
gi|282721277|gb|GU247132.1|      TCCGGCCTGTACACCAAGCTGCAGGGCGACCTGGCTTACGCCATCGGCCGCGGTATCGAC
                                  * ** ********* **** ****   * ***** *********** ************

gi|735999856|gb|KP027204.1|      CTCGCCGTGTTCCACGGTAAGTCTCCGCTGACCGGCTCGGCCCTGCAGGGTATCGACACC
gi|530339880|gb|KF024726.1|      CTCGCCGTGTTCCACGGTAAGTCTCCGCTGACCGGCTCGGCCCTGCAGGGTATCGACACC
gi|190610226|gb|EU744248.1|      CTCGCCGTGTTCCACGGTAAGTCTCCGCTGACCGGCTCGGCCCTGCAGGGTATCGACACC
gi|529680110|gb|KF416340.1|      CTCGCCGTGTTCCACGGTAAGTCTCCGCTGACCGGCTCGGCCCTGCAGGGTATCGACACC
gi|40769313|gb|AY500152.1|       CTCGCCGTGTTCCACGGTAAGTCTCCGCTGACCGGCTCGGCCCTGCAGGGTATCGACACC
gi|339753554|gb|JN153085.1|      CTCGCCGTGTTCCACGGTAAGTCTCCGCTGACCGGCTCGGCCCTGCAGGGTATCGACACC
gi|339784012|gb|JF937103.1|      CTCGCTGTGTTCCACGGCAAGTCCCCGCTGACCGGCTCGGCGCTCCAGGGCATCGACACC
gi|339751863|gb|JF957057.1|      CTCGCTGTGTTCCACGGCAAGTCCCCGCTGACCGGCTCGGCGCTCCAGGGCATCGACACC
gi|347450411|gb|JN687951.1|      CTCGCTGTGTTCCATGGCAAGTCTCCGCTGACCGGCTCGGCGCTCCAGGGCATCGACACC
gi|339783583|gb|JF937100.1|      CTCGCTGTGTTCCACGGCAAGTCCCCTCTGACCGGCTCGGCGCTCCAGGGCATCGACACC
gi|529678489|gb|KF024724.1|      CTCGCTGTATTCCACGGCAAGTCTCCGCTGACCGGCTCGGCGCTCCAGGGCATCGACACC
gi|746947082|gb|KP027205.1|      CTCGCTGTGTTCCACGGCAAGTCCCCGCTGACCGGCTCGGTGCTCCAGGGCATCGACTCC
gi|636483546|gb|KJ690250.1|      CTCGCTGTGTTCCACGGCAAGTCCCCGCTGACCGGCTCGGCGCTCCAGGGCATCGACACC
gi|339784595|gb|JF937108.1|      CTCGCTGTGTTCCACGGCAAGTCCCCGCTGACCGGCTCGGCGCTCCAGGGCATCGACACC
gi|339784791|gb|JF937110.1|      CTCGCTGTGTTCCACGGCAAGTCCCCGCTGACCGGCTCGGCGCTCCAGGGCATCGACACC
gi|601130781|gb|KJ194585.1|      CTCGCTGTGTTCCACGGCAAGTCCCCGCTGACCGGCTCGGCGCTCCAGGGCATCGACACC
gi|347450202|gb|JN660814.1|      CTCGCTGTGTTCCACGGCAAGTCCCCGCTGACCGGCTCGGCGCTCCAGGGCATCGACACC
gi|40769414|gb|AY500153.1|       CTCGCTGTGTTCCACGGCAAGTCCCCGCTGACCGGCTCGGCGCTCCAGGGCATCGACACC
gi|190610591|gb|EU744252.1|      CTCGCTGTGTTCCACGGCAAGTCTCCGCTGACCGGCTCGGCGCTCCAGGGCATCGACACC
gi|339752859|gb|JN020140.1|      CTCGCTGTGTTCCACGGCAAGTCCCCGCTGACCGGCTCGGCGCTCCAGGGCATCGACACC
gi|197312546|gb|EU826470.1|      CTCGCTGTGTTCCACGGCAAGTCCCCGCTGACCGGCTCGGCGCTCCAGGGCATCGACACC
gi|344055438|gb|JN572689.1|      CTCGCTGTGTTCCACGGCAAGTCCCCGCTGACCGGCTCGGCGCTCCAGGGCATCGACACC
gi|339783485|gb|JF937099.1|      CTCGCTGTGTTCCACGGCAAGTCCCCGCTGACCGGCTCGGCGCTCCAGGGCATCGACACC
gi|390098594|gb|JQ809703.1|      CTCGCTGTGTTCCACGGCAAGTCCCCGCTGACCGGCTCGGCGCTCCAGGGCATCGACACC
gi|560221600|gb|KF560331.1|      CTCGCTGTGTTCCACGGCAAGTCCCCGCTGACCGGCTCGGCGCTCCAGGGCATCGACACC
gi|282721277|gb|GU247132.1|      CTCGCTGTGTTCCACGGCAAGTCTCCGCTGACCGGCTCGGCGCTCCAGGGCATCGACACC
                                 ***** ** ***** ** ***** ** *************  ** ***** ****** **

gi|735999856|gb|KP027204.1|      AACAACGTGATCGCCAACACGACCAACGTCGACTACCTGCAG---ACCGGCACCGCGCCG
gi|530339880|gb|KF024726.1|      AACAACGTGATCGCCAACACGACCAACGTCGACTACCTGCAG---ACCGGCACCGCGCCG
gi|190610226|gb|EU744248.1|      AACAACGTGATCGCCAACACGACCAACGTCGACTACCTGCAG---ACCGGCACCACGCCG
gi|529680110|gb|KF416340.1|      AACAACGTGATCGCCAACACGACCAACGTCGACTACCTGCAG---ACCGGCACCGCGCCG
gi|40769313|gb|AY500152.1|       AACAACGTGATCGTCAACACGACCAACGTCGACTACCTGCAG---ACCGGCACCACGCCG
gi|339753554|gb|JN153085.1|      AACAACGTGATCGTCAACACGACCAACGTCGACTACCTGCAG---ACCGGCACCACGCCG
gi|339784012|gb|JF937103.1|      GACAACGTGATCGCCAACACGACCAACGTTGACTACCTGCAGGAAGCTGGCGAC---CCG
gi|339751863|gb|JF957057.1|      GACAACGTGATCGCCAACACGACCAACGTTGACTACCTGCAGGAAGCTGGCGAC---CCG
gi|347450411|gb|JN687951.1|      GACAACGTGATCGCCAACACGACCAACGTTGACTACCTGCAGGAAGCTGGCGAC---CCG
gi|339783583|gb|JF937100.1|      GACAACGTGATCGCCAACACGACCAACGTTGACTACCTGCAGGAAACTGGCAAC---CCG
gi|529678489|gb|KF024724.1|      GACAACGTGATCGCCAACACGACCAACGTTGACTACCTGCAGGAAACAGGCGAC---CCG
gi|746947082|gb|KP027205.1|      GACAACGTGGTCGTCAACACGACCAACGTTAACTACCTGCAG---ACCGGCTCCTCGCCG
gi|636483546|gb|KJ690250.1|      GACAACGTGATCGCCAACACGACCAACGTTGACTACCTGCAGGAAGCTGGCGAC---CCG
gi|339784595|gb|JF937108.1|      GACAACGTGATCGCCAACACGACCAACGTTGACTACCTGCAGGAAGCTGGCGAC---CCG
gi|339784791|gb|JF937110.1|      GACAACGTGATCGCCAACACGACCAACGTTGACTACCTGCAGGAAACTGGCGAC---CCG
gi|601130781|gb|KJ194585.1|      GACAACGTGATCGCCAACACGACCAACGTTGACTACCTGCAGGAAACTGGCGAC---CCG
gi|347450202|gb|JN660814.1|      GACAACGTGATCGCCAACACGACCAACGTTGACTACCTGCAGGAAGCTGGCGAC---CCG
gi|40769414|gb|AY500153.1|       GACAACGTGATCGCCAACACGACCAACGTTGACTACCTGCAGGAAACTGGCGAC---CCG
gi|190610591|gb|EU744252.1|      GACAACGTGATCGCCAACACGACCAACGTTGACTACCTGCAGGAAGCCGGCGAC---CCG
gi|339752859|gb|JN020140.1|      GACAACGTGATCGCCAACACGACCAACGTTGACTACCTGCAGGAAGCCGGCGAC---CCG
gi|197312546|gb|EU826470.1|      GACAACGTGATCGCCAACACGACCAACGTTGACTACCTGCAGGAAACTGGCGAC---CCG
gi|344055438|gb|JN572689.1|      GACAACGTGATCGCCAACACGACCAACGTTGACTACCTGCAGGAAACTGGCGAC---CCG
gi|339783485|gb|JF937099.1|      GACAACGTGATCGCCAACACGACCAACGTTGACTACCTGCAGGAAACTGGCGAC---CCG
gi|390098594|gb|JQ809703.1|      GACAACGTGATCGCCAACACGACCAACGTTGACTACCTGCAGGAAACTGGCGAC---CCG
gi|560221600|gb|KF560331.1|      GACAACGTGATCGCCAACACGACCAACGTTGACTACCTGCAGGAAACTGGCGAC---CCG
gi|282721277|gb|GU247132.1|      GACAACGTGATCGCCAACACGACCAACGTTGACTACCTGCAGGAAACAGGCGAC---CCG
                                  ******** *** ***************  ***********    * ***  *   ***

gi|735999856|gb|KP027204.1|      CTGCTGGACCGCTTCCTGGACGGCTACGACCTCGTCTCGGCCAACACCGACGTCGACTTC
gi|530339880|gb|KF024726.1|      CTGCTGGACCGCTTCCTGGACGGCTACGACCTCGTCTCGGCCAACACCGACGTCGACTTC
gi|190610226|gb|EU744248.1|      CTGCTGGACCGCTTCCTGGACGGCTACGACCTCGTCTCGGCCAACACCGACGTCGACTTC
gi|529680110|gb|KF416340.1|      CTGCTGGACCGCTTCCTGGACGGCTACGACCTCGTCTCGGCCAACACCGACGTCGACTTC
gi|40769313|gb|AY500152.1|       CTGCTGGACCGCTTCCTGGACGGTTACGACCTCGTCTCGGCCAACACCGACGTCGACTTC
gi|339753554|gb|JN153085.1|      CTGCTGGACCGCTTCCTGGACGGTTACGACCTCGTCTCGGCCAACACCGACGTCGACTTC
gi|339784012|gb|JF937103.1|      CTGCTGGACCGCCTGCTCGATGGCTACGACCTCGTCTCGGCCAACACCGACGTGGAGTTC
gi|339751863|gb|JF957057.1|      CTGCTGGACCGCCTGCTCGATGGCTACGACCTCGTCTCGGCCAACACCGACGTGGAGTTC
gi|347450411|gb|JN687951.1|      CTGCTGGACCGCCTGCTCGATGGCTACGACCTCGTTTCGGCCAACACCGACGTGGAGTTC
gi|339783583|gb|JF937100.1|      TTGCTGGACCGCCTGCTCGATGGCTACGACCTCGTTTCGGCCAACACCGATGTGGAGTTC
gi|529678489|gb|KF024724.1|      CTGCTGGACCGCCTGCTCGATGGCTACGACCTCGTTTCGTCCAACACCGACGTGGAGTTC
gi|746947082|gb|KP027205.1|      CTGCTGGACCGCCTGCTCGATGGCTACGACCTCGTGTCGGAGAACACCGACGTGGAGTTC
gi|636483546|gb|KJ690250.1|      TTGTTGGACCGACTGCTCGATGGCTACGACCTCGTGTCGGCCAACACCGACGTGGAGTTC
gi|339784595|gb|JF937108.1|      TTGTTGGACCGCCTGCTCGATGGCTACGACCTCGTGTCGGCCAACACCGACGTGGAGTTC
gi|339784791|gb|JF937110.1|      CTGCTGGACCGCCTGCTCGATGGCTACGACCTCGTGTCGGCCAACACCGACGTGGAGTTC
gi|601130781|gb|KJ194585.1|      CTGCTGGACCGCCTGCTCGATGGCTACGACCTCGTGTCGGCCAACACCGACGTGGAGTTC
gi|347450202|gb|JN660814.1|      TTGCTGGACCGCCTGCTCGATGGCTACGACCTCGTGTCGGCCAACACCGACGTGGAGTTC
gi|40769414|gb|AY500153.1|       CTGCTGGACCGCCTGCTCGATGGCTACGACCTGGTCTCGGCCAACACCGATGTGGAGTTC
gi|190610591|gb|EU744252.1|      CTGCTGGACCGCCTGCTCGATGGCTACGACCTGGTCTCGTCCAACACCGATGTGGAGTTC
gi|339752859|gb|JN020140.1|      CTGCTGGACCGTCTGCTCGATGGCTACGACCTGGTCTCGGCCAACACCGACGTGGAGTTC
gi|197312546|gb|EU826470.1|      CTGCTGGACCGCCTGCTCGATGGCTACGACCTGGTCTCGGCCAACACCGATGTGGAGTTC
gi|344055438|gb|JN572689.1|      CTGCTGGACCGCCTGCTCGATGGCTACGACCTGGTCTCGGCCAACACCGATGTGGAGTTC
gi|339783485|gb|JF937099.1|      CTGCTGGACCGCCTGCTCGATGGCTACGACCTGGTCTCGGCCAACACCGATGTGGAGTTC
gi|390098594|gb|JQ809703.1|      CTGCTGGACCGCCTGCTCGATGGCTACGACCTGGTCTCGGCCAACACCGATGTGGAGTTC
gi|560221600|gb|KF560331.1|      CTGCTGGACCGCCTGCTCGATGGCTACGACCTGGTCTCGGCCAACACCGATGTGGAGTTC
gi|282721277|gb|GU247132.1|      CTGCTGGACCGCCTGCTCGATGGCTACGACCTGGTCTCGGCCAACACCGATGTGGAGTTC
                                  ** *******  * ** ** ** ******** ** ***   ******** ** ** ***

gi|735999856|gb|KP027204.1|      AACGGCTGGGCGGCCGACCCGCGCTACCGCGCGCGTCTGCTCCGCTCGCAGGCCTACCGC
gi|530339880|gb|KF024726.1|      AACGGCTGGGCGGCCGACCCGCGCTACCGCGCGCGTCTGCTCCGCTCGCAGGCCTACCGC
gi|190610226|gb|EU744248.1|      AACGGCTGGGCGGCCGACCCGCGCTACCGCGCGCGTCTGCTCCGCTCGCAGGCCTACCGC
gi|529680110|gb|KF416340.1|      AACGGCTGGGCGGCCGACCCGCGCTACCGCGCGCGTCTGCTCCGCTCGCAGGCCTACCGC
gi|40769313|gb|AY500152.1|       AACGGCTGGGCGGCAGACCCGCGCTACCGCGCGCGTCTGCTCCGCTCGCAGGCCTACCGC
gi|339753554|gb|JN153085.1|      AACGGCTGGGCGGCAGACCCGCGCTTCCGCGCGCGTCTGCTCCGCTCGCAGGCCTACCGC
gi|339784012|gb|JF937103.1|      AACGGCTGGGCCGTCGACCCGCGCTTCCGCGCTCACCTGCTCCGCGCTCAGGCCTACCGC
gi|339751863|gb|JF957057.1|      AACGGCTGGGCCGTCGACCCGCGCTTCCGCGCTCACCTGCTCCGCGCTCAGGCCTACCGC
gi|347450411|gb|JN687951.1|      AACGCCTGGGCCGTCGACCCGCGTTTCCGCGCTCACCTGCTCCGCTCTCAGGCTTACCGC
gi|339783583|gb|JF937100.1|      AACGCCTGGGCCGTCGACCCGCGTTTCCGCGCTCACCTGCTCCGTGCGCAGGCTTACCGC
gi|529678489|gb|KF024724.1|      AACGCCTGGGCCGTCGACCCGCGTTTCCGCGCTCACCTGCTCCGTGCGCAGGCTTACCGC
gi|746947082|gb|KP027205.1|      AACGGCTGGGCCGTCGACCCGCGCTTCCGCGCTCACCTGCTCCGCGCTCAGGCCTACCGC
gi|636483546|gb|KJ690250.1|      AACGGCTGGGCCGTCGACCCGCGCTTCCGCGCTCACCTGCTCCGCGCTCAGGCCTACCGC
gi|339784595|gb|JF937108.1|      AACGGCTGGGCCGTCGACCCGCGCTTCCGCGCTCACCTGCTCCGCGCTCAGGCCTACCGC
gi|339784791|gb|JF937110.1|      AACGGCTGGGCCGTCGACCCGCGCTTCCGCGCTCACCTGCTCCGCGCTCAGGCTTACCGC
gi|601130781|gb|KJ194585.1|      AACGGCTGGGCCGTCGACCCGCGCTTCCGCGCTCACCTGCTCCGCGCTCAGGCTTACCGC
gi|347450202|gb|JN660814.1|      AACGGCTGGGCCGTCGACCCGCGCTTCCGCGCTCACCTGCTCCGCGCGCAGGCTTACCGC
gi|40769414|gb|AY500153.1|       AACGGCTGGGCCGTTGACCCGCGCTTCCGCGCTCACCTGCTCCGCGCTCAGGCTTACCGC
gi|190610591|gb|EU744252.1|      AACGGCTGGGCCGTCGACCCGCGTTTCCGCGCTCACCTGCTCCGCGCTCAGGCTTACCGC
gi|339752859|gb|JN020140.1|      AACGGCTGGGCCGTTGACCCGCGCTTCCGCGCTCACCTGCTCCGCGCTCAGGCTTACCGC
gi|197312546|gb|EU826470.1|      AACGGCTGGGCCGTTGACCCGCGCTTCCGCGCTCACCTGCTCCGCGCTCAGGCTTACCGC
gi|344055438|gb|JN572689.1|      AACGGCTGGGCCGTTGACCCGCGCTTCCGCGCTCACCTGCTCCGCGCTCAGGCTTACCGC
gi|339783485|gb|JF937099.1|      AACGGCTGGGCCGTTGACCCGCGCTTCCGCGCTCACCTGCTCCGCGCTCAGGCTTACCGC
gi|390098594|gb|JQ809703.1|      AACGGCTGGGCCGTTGACCCGCGCTTCCGCGCTCACCTGCTCCGCGCTCAGGCTTACCGC
gi|560221600|gb|KF560331.1|      AACGGCTGGGCCGTTGACCCGCGCTTCCGCGCTCACCTGCTCCGCGCTCAGGCTTACCGC
gi|282721277|gb|GU247132.1|      AACGGCTGGGCCGTTGACCCGCGCTTCCGCGCTCACCTGCTCCGCGCTCAGGCTTACCGC
                                 **** ****** *  ******** * ****** *  ********  * ***** ******

gi|735999856|gb|KP027204.1|      GACGCCAACGGCAACGTGGACCCGACCCGGATCAACCTGGCCGCCGCGACCGGCGACCTG
gi|530339880|gb|KF024726.1|      GACGCCAACGGCAACGTGGACCCGACCCGGATCAACCTGGCCGCCGCGACCGGCGACCTG
gi|190610226|gb|EU744248.1|      GACGCCAACGGCAACGTGGACCCGACCCGGATCAACCTGGCCGCCGCGACCGGCGACCTG
gi|529680110|gb|KF416340.1|      GACGCCAACGGCAACGTGGACCCGACCCGGATCAACCTGGCCGCCGCGACCGGCGACCTG
gi|40769313|gb|AY500152.1|       GACGCCAACGGCAACGTGGACCCGACCCGGATCAACCTGGCTGCCTCGGCCGGCGACCTG
gi|339753554|gb|JN153085.1|      GACGCCAACGGCAACGTGGACCCGACCCGGATCAACCTGGCTGCCTCGACCGGCGACCTG
gi|339784012|gb|JF937103.1|      GACGCCAACGGCAACGTGGACCCGAGCCGCATCAACCTGGCCGCTCAGACCGGCGACGTC
gi|339751863|gb|JF957057.1|      GACGCCAACGGCAACGTGGACCCGAGCCGCATCAACCTGGCCGCTCAGACCGGCGACGTC
gi|347450411|gb|JN687951.1|      GATGCCAACGGCAACGTGGACCCGAGCCGCATCAACCTGGCCGCCATGACCGGCGACGTC
gi|339783583|gb|JF937100.1|      GACGCTAACGGCAACGTGGACCCGAGCCGCATCAACCTGGCCGCCATGACCGGCGACGTC
gi|529678489|gb|KF024724.1|      GATGCCAACGGCAACGTGGACCCGAGCCGCATCAACCTGGCCGCCATGACCGGCGACGTC
gi|746947082|gb|KP027205.1|      GACGCCAACGGCAACGTGGACCCGAGCCGCGTCAACCTGGCCGCTCAGACCGGCGACGTC
gi|636483546|gb|KJ690250.1|      GACGCCAACGGCAACGTGGACCCGAGCCGCATCAACCTGGCCGCTCAGACCGGCGACGTC
gi|339784595|gb|JF937108.1|      GACGCCAACGGCAACGTGGACCCGAGCCGCATCAACCTGGCCGCTCAGACCGGCGACGTC
gi|339784791|gb|JF937110.1|      GACGCCAACGGCAACGTGGACCCGAGCCGCATCAACCTGGCCGCTCAGACCGGCGACGTC
gi|601130781|gb|KJ194585.1|      GACGCCAACGGCAACGTGGACCCGAGCCGCATCAACCTGGCCGCTCAGACCGGCGACGTC
gi|347450202|gb|JN660814.1|      GACGCCAACGGCAACGTGGACCCGAGCCGCATCAACCTGGCCGCTCAGACCGGAGACGTC
gi|40769414|gb|AY500153.1|       GACGCCAACGGCAACGTGGACCCGAGCCGCATCAACCTGGCCGCTCAGACCGGCGACGTC
gi|190610591|gb|EU744252.1|      GACGCCAACGGCAACGTGGACCCGAGCCGCATCAACCTGGCCGCTCAGACCGGCGACGTC
gi|339752859|gb|JN020140.1|      GACGCCAACGGCAACGTGGACCCGAGCCGCATCAACCTGGCCGCTCAGACCGGCGACGTC
gi|197312546|gb|EU826470.1|      GACGCCAACGGCAACGTGGACCCGAGCCGCATCAACCTGGCCGCTCAGACCGGCGACGTC
gi|344055438|gb|JN572689.1|      GACGCCAACGGCAACGTGGACCCGAGCCGCATCAACCTGGCCGCTCAGACCGGCGACGTC
gi|339783485|gb|JF937099.1|      GACGCCAACGGCAACGTGGACCCGAGCCGCATCAACCTGGCCGCTCAGACCGGCGACGTC
gi|390098594|gb|JQ809703.1|      GACGCCAACGGCAACGTGGACCCGAGCCGCATCAACCTGGCCGCTCAGACCGGCGACGTC
gi|560221600|gb|KF560331.1|      GACGCCAACGGCAACGTGGACCCGAGCCGCATCAACCTGGCCGCTCAGACCGGCGACGTC
gi|282721277|gb|GU247132.1|      GACGCCAACGGCAACGTGGACCCGAGCCGCATCAACCTGGCCGCTCAGACCGGCGACGTC
                                 ** ** ******************* ***  ********** **   * **** *** * 

gi|735999856|gb|KP027204.1|      CTGGGCCTGCCCGTCCAGTTCGGCAAGGCCGTCGGCGGCGACCTCGGCGCCGCGACCGAC
gi|530339880|gb|KF024726.1|      CTGGGCCTGCCCGTCCAGTTCGGCAAGGCCGTCGGCGGCGACCTCGGCGCCGCGACCGAC
gi|190610226|gb|EU744248.1|      CTGGGCCTGCCCGTCCAGTTCGGCAAGGCCGTCGGCGGCGACCTCGGCGCCGCGACCGAC
gi|529680110|gb|KF416340.1|      CTGGGCCTGCCCGTCCAGTTCGGCAAGGCCGTCGGCGGCGACCTCGGCGCCGCGACCGAC
gi|40769313|gb|AY500152.1|       CTGGGCCTGCCGGTCCAGTTCGGCAAGGCTGTCGGCGGCGACCTCGGCGCCGCGACCGAC
gi|339753554|gb|JN153085.1|      CTGGGCCTGCCCGTCCAGTTCGGCAAGGCCGTCGGCGGCGACCTCGGCGCCGCGACCGAC
gi|339784012|gb|JF937103.1|      CTGGGCCTTCCGGCTCAGTTCGGCCGCGCTGTCGGCGGCGACCTGGGCGCTGCGACCGAC
gi|339751863|gb|JF957057.1|      CTGGGCCTTCCGGCTCAGTTCGGCCGCGCTGTCGGCGGCGACCTGGGCGCTGCGACCGAC
gi|347450411|gb|JN687951.1|      CTGGGTCTCCCGGCTCAGTTCGGCCGCGCTGTCGGCGGCGACCTGGGTGCCGCGACCGAC
gi|339783583|gb|JF937100.1|      CTGGGTCTCCCGGCTCAGTTCGGCCGCGCTGTCGGCGGCGACCTGGGCGCTGCGACCGAC
gi|529678489|gb|KF024724.1|      CTGGGTCTCCCGGCTCAGTTCGGCCGCGCTGTCGGCGGCGACCTGGGCGCTGCGACCGAC
gi|746947082|gb|KP027205.1|      CTGGGCCTCCCGGCTCAGTTCGGTCGCGCTGTCGGCGGCGACCTGGGCGCTGCGACCGAC
gi|636483546|gb|KJ690250.1|      CTGGGTCTTCCGGCTCAGTTCGGTCGCGCTGTCGGCGGCGATCTGGGCGCTGCGACCGAC
gi|339784595|gb|JF937108.1|      CTGGGCCTCCCGGCTCAGTTCGGCCGCGCTGTCGGCGGCGACCTGGGCGCTGCGACCGAT
gi|339784791|gb|JF937110.1|      CTGGGCCTCCCGGCTCAGTTCGGTCGCGCTGTCGGCGGCGACCTGGGCGCTGCGACCGAC
gi|601130781|gb|KJ194585.1|      CTGGGCCTCCCGGCTCAGTTCGGTCGCGCTGTCGGCGGCGACCTGGGCGCTGCGACCGAC
gi|347450202|gb|JN660814.1|      CTGGGCCTCCCGGCTCAGTTCGGCCGCGCTGTCGGTGGCGACCTGGGCGCTGCGACCGAC
gi|40769414|gb|AY500153.1|       CTGGGCCTCCCGGCTCAGTTCGGCCGCGCTGTCGGCGGCGACCTCGGTGCCGCCGTCGAC
gi|190610591|gb|EU744252.1|      CTGGGCCTCCCGGCTCAGTTCGGCCGCGCTGTCGGTGGCGACCTGGGCAACGCGACTGAC
gi|339752859|gb|JN020140.1|      CTGGGCCTCCCGGCTCAGTTCGGTCGCGCTGTCGGCGGCGACCTGGGCAACGCGACTGAC
gi|197312546|gb|EU826470.1|      CTGGGCCTCCCGGCTCAGTTCGGCCGCGCTGTCGGCGGCGACCTGGGCAACGCGACTGAC
gi|344055438|gb|JN572689.1|      CTGGGCCTCCCGGCTCAGTTCGGCCGCGCTGTCGGCGGCGACCTGGGCAACGCGACTGAC
gi|339783485|gb|JF937099.1|      CTGGGCCTCCCGGCTCAGTTCGGCCGCGCTGTCGGCGGCGACCTGGGCAACGCGACTGAC
gi|390098594|gb|JQ809703.1|      CTGGGCCTCCCGGCTCAGTTCGGCCGCGCTGTCGGCGGCGACCTGGGCAACGCGACTGAC
gi|560221600|gb|KF560331.1|      CTGGGCCTCCCGGCTCAGTTCGGCCGCGCTGTCGGCGGCGACCTGGGCAACGCGACTGAC
gi|282721277|gb|GU247132.1|      CTGGGCCTCCCGGCTCAGTTCGGGCGCGCTGTCGGTGGCGACCTGGGCAACGCGACTGAC
                                 ***** ** ** *  ********    ** ***** ***** ** **    **    ** 

gi|735999856|gb|KP027204.1|      TCCAAGGTCCGCGTCGTCGGTGGCGACTTCTCGCAGCTCAAGTACGGCTTCGCCGACGAG
gi|530339880|gb|KF024726.1|      TCCAAGGTCCGCGTCGTCGGTGGCGACTTCTCGCAGCTCAAGTACGGCTTCGCCGACGAG
gi|190610226|gb|EU744248.1|      TCCAAGGTCCGCGTCGTCGGTGGCGACTTCTCGCAGCTCAAGTACGGCTTCGCCGACGAG
gi|529680110|gb|KF416340.1|      TCCAAGGTCCGCGTCGTCGGTGGCGACTTCTCGCAGCTCAAGTACGGCTTCGCCGACGAG
gi|40769313|gb|AY500152.1|       TCCAAGGTCCGCGTCGTCGGTGGCGACTTCTCGCAGCTCAAGTACGGCTTCGCCGACGAG
gi|339753554|gb|JN153085.1|      TCCAAGGTCCGCGTCGTCGGTGGCGACTTCTCGCAGCTCAAGTACGGCTTCGCCGACGAG
gi|339784012|gb|JF937103.1|      ACCAAGACCCGCATCGTGGGCGGCGACTTCTCGCAGCTGAAGTTCGGCTTTGCTGACGAG
gi|339751863|gb|JF957057.1|      ACCAAGACCCGCATCGTGGGCGGTGACTTCTCGCAGCTGAAGTTCGGCTTCGCTGACGAG
gi|347450411|gb|JN687951.1|      ACCAAGACCCGCATCGTGGGCGGCGACTTCTCGCAGCTGAAGTTCGGCTTCGCCGATGAG
gi|339783583|gb|JF937100.1|      ACCAAGACCCGCATCATCGGCGGCGACTTCTCGCAGCTGAAGTTCGGCTTCGCCGATGAG
gi|529678489|gb|KF024724.1|      ACCAAGACCCGCATCATCGGCGGCGACTTCTCGCAGCTGAAGTTCGGCTTCGCCGATGAG
gi|746947082|gb|KP027205.1|      ACCAAGACCCGCATCGTGGGCGGCGACTTCTCGCAGCTGAAGTTCGGCTTCGCTGACGAG
gi|636483546|gb|KJ690250.1|      ACCAAGACCCGCATCATCGGCGGCGACTACTCGCAGCTGAAGTTCGGCTTCGCTGACGAG
gi|339784595|gb|JF937108.1|      ACCAAGACCCGCATCATCGGCGGTGACTACTCGCAGCTGAAGTTCGGCTTCGCTGACGAG
gi|339784791|gb|JF937110.1|      ACCAAGACCCGCATCATCGGCGGTGACTACTCGCAGCTGAAGTTCGGCTTCGCTGACGAG
gi|601130781|gb|KJ194585.1|      ACCAAGACCCGCATCATCGGCGGTGACTACTCGCAGCTGAAGTTCGGCTTCGCTGACGAG
gi|347450202|gb|JN660814.1|      ACCAAGACCCGCATCATCGGCGGTGACTACTCGCAGCTGAAGTTCGGCTTCGCTGACGAG
gi|40769414|gb|AY500153.1|       TCGAAGACCCGCATCATCGGCGGCGATTTCTCGCAGCTGAAGTTCGGCTTCGCTGACGAG
gi|190610591|gb|EU744252.1|      ACCAAGACCCGCATCGTGGGCGGCGACTTCTCGCAGCTGAAGTTCGGCTTTGCTGACGAG
gi|339752859|gb|JN020140.1|      ACCAAGACCCGCATCGTGGGCGGTGACTTCTCGCAGCTGAAGTTCGGCTTTGCTGACGAG
gi|197312546|gb|EU826470.1|      ACCAAGACCCGCATCGTGGGCGGCGACTTCTCGCAGCTGAAGTTCGGCTTCGCTGACGAG
gi|344055438|gb|JN572689.1|      ACCAAGACCCGCATCGTGGGCGGCGACTTCTCGCAGCTGAAGTTCGGCTTCGCTGACGAG
gi|339783485|gb|JF937099.1|      ACCAAGACCCGCATCGTGGGCGGCGACTTCTCGCAGCTGAAGTTCGGCTTCGCTGACGAG
gi|390098594|gb|JQ809703.1|      ACCAAGACCCGCATCGTGGGCGGCGACTTCTCGCAGCTGAAGTTCGGCTTCGCTGACGAG
gi|560221600|gb|KF560331.1|      ACCAAGACCCGCATCGTGGGCGGCGACTTCTCGCAGCTGAAGTTCGGCTTCGCTGACGAG
gi|282721277|gb|GU247132.1|      ACCAAGACCCGCATCGTGGGCGGCGACTTCTCGCAGCTGAAGTTCGGCTTCGCTGACGAG
                                  * ***  **** ** * ** ** ** * ********* **** ****** ** ** ***

gi|735999856|gb|KP027204.1|      ATCCGCGTGAAGATGTCGGAC
gi|530339880|gb|KF024726.1|      ATCCGCGTGAAGATGTCGGAC
gi|190610226|gb|EU744248.1|      ATCCGCGTGAAGATGTCGGAC
gi|529680110|gb|KF416340.1|      ATCCGCGTGAAGATGTCGGAC
gi|40769313|gb|AY500152.1|       ATCCGCGTGAAGATGTCGGAC
gi|339753554|gb|JN153085.1|      ATCCGCGTGAAGATGTCGGAC
gi|339784012|gb|JF937103.1|      ATCCGCATCAAGATGTCGGAC
gi|339751863|gb|JF957057.1|      ATCCGCATCAAGATGTCGGAC
gi|347450411|gb|JN687951.1|      ATCCGCGTGAAGATGTCGGAC
gi|339783583|gb|JF937100.1|      ATCCGCGTGAAGATGTCGGAC
gi|529678489|gb|KF024724.1|      ATCCGCGTGAAGATGTCGGAC
gi|746947082|gb|KP027205.1|      ATCCGCATCAAGATGTCGGAC
gi|636483546|gb|KJ690250.1|      ATCCGCGTGAAGATGTCGGAC
gi|339784595|gb|JF937108.1|      ATCCGCGTGAAGATGTCGGAC
gi|339784791|gb|JF937110.1|      ATCCGCGTGAAGATGTCGGAC
gi|601130781|gb|KJ194585.1|      ATCCGCGTGAAGATGTCGGAC
gi|347450202|gb|JN660814.1|      ATCCGCGTGAAGATGTCGGAC
gi|40769414|gb|AY500153.1|       ATCCGCATCAAGATGTCGGAC
gi|190610591|gb|EU744252.1|      ATCCGCATCAAGATGACGGAC
gi|339752859|gb|JN020140.1|      ATCCGCATCAAGATGACGGAC
gi|197312546|gb|EU826470.1|      ATCCGCATCAAGATGACGGAC
gi|344055438|gb|JN572689.1|      ATCCGCATCAAGATGACGGAC
gi|339783485|gb|JF937099.1|      ATCCGCATCAAGATGACGGAC
gi|390098594|gb|JQ809703.1|      ATCCGCATCAAGATGACGGAC
gi|560221600|gb|KF560331.1|      ATCCGCATCAAGATGACGGAC
gi|282721277|gb|GU247132.1|      ATCCGCATCAAGATGACGGAC
                                 ****** * ****** *****
