# Supplementary material for: Aligning the unalignable: bacteriophage whole genome alignments
Source: BMC Bioinformatics. 2016 Jan 13;17:30. doi: 10.1186/s12859-015-0869-5 (PMC4711071; doi:10.1186/s12859-015-0869-5)
Supplement: Additional file 1 — Regions in which gapless alignments predicted by Alpha are contested by Clustal Omega, T-Coffee or Muscle. (ZIP 32 kb) [file 12859_2015_869_MOESM1_ESM.zip › Region5_U2[17171-18327]_Myco6]

Region: U2[17171-18327] (Myco6 U2[17096-18252])

Gapped nucleotide alignements: 3 by Clustal Omega, T-COFFEE and Muscle

---------------
Reference sequence

>gb|AY500152.1|:17171-18327 Mycobacteriophage U2, complete genome
ATCTCGAACATCGGCGCGGCTATCTCCCGATCCGCTCCCGGCCTCACATCGTTCGTCGACGGACTGCTGA
ACCTCGCTGAGAAGTTCAGCGGCAAGCTCCCTGCTATCGCAGACTGGATCAACCGCACAGGCGAGTCCTT
CTCGAAGTGGGTCACGGACTTCACGACAGCAGGGCCGGATGGCGTGTCGAAGTTCGACAACGCTATGTCG
GGTCTGGGTGACACGCTGCAGATGCTTGGCGGCGGACTGGTCGACATCCTAAACAAGTCCCTGGAGTTCT
TCTCCGACCCGCAGAAGATCCAGTCCTTCAAAGCGGAGCTCGATGGTCTGATCGCGTCGATCTCGACGCT
GGTCGACCTGATCAACAGCCTGGCTGCCGCGTTCTCGAAGGTGCCGGGGCTGTCGGACGGTGAAGCCAAC
GGCGTCATGGACTTCGCGCCGATCCAGATTCAGGGCGCGATCGAGCTGATCAAGCAGATCCCGACCGCCT
GGGAGGGCGTCAAGCTCAAGGCCGCCGAGGTGTGGGACTCGATTCCCTCGATGGCCGTCACCGCGGTGAC
CGGTATCCGCTCAGCGATGATGACGCTTCCGGGGCTGCTGTCTTCTCTCTGGAGCACGATCACCGCGAAC
GCTGCCTCAGCGTTCTCTATGGTCGGCGCTGCCGTATCGAACGGCGCTCGGAACGTGGTTAACACCGCGG
GCAACATCTTCCGCTCGATGGGCTCGGTCATCGCCAACGCCTTCTCGGCGGCGGTGTCTGCGGTACAAAC
CGCGTTCTCCCAGATGGTCTCCGCAGCCGCCTCTGGCGCGCAGCAGGTTGTGGCGGAGGTCCAAGCTCTC
GGCGGGAAGATCGCCGCCGCTGCTGGTAACTTCGGCTCGATCCTGGTGGCCGCGGGTAAAGCCCTGATGG
ACGGCCTGCTGTCCGGTATCAAAGCGGGCCTGGAGTCGGTGCTGGCCTTCGCGTCCGGCATCGCCGCCAA
GATTGCCGCGGTCAAGGGTCCGCTCCCGAAGGACCGTAAAGAGCTGATCCCCGCCGGCGAGGCGCTGATG
GAAGGCCTCGGTACCGGTATCGAGAACGGCCTGGACCCGGTCCTGGATCGCGCCCGTGAGATCGCTAAGC
AGATCTTCTCAGCGTTCAAAGAGACGTTCGGCACCGC

---------------
Gapped alignments                        

CLUSTAL O(1.2.1) multiple sequence alignment (3 gaps in the 4th, 7th and 8th blocks)

gb|AY500152.1|:17096-18253      ATCTCGAACATCGGCGCGGCTATCTCCCGATCCGCTCCCGGCCTCACATCGTTCGTCGAC
gb|KP027205.1|:17492-18649      ATCTCGAACATCGGCGCGGCCATCTCCCGATCCGCTCCCGGCCTCACATCGTTCGTCGAC
gb|EU744252.1|:17642-18799      ATCTCGAACATCGGCGCGGCTATCTCACGTGCCGCTCCTGGCATCGGATCGTTCACCGAC
gb|JN699000.1|:17652-18809      ATCTCGAACATCGGCGCGGCTATCTCCCGATCCGCTCCCGGCCTCACATCGTTCGTCGAC
gb|JN572689.1|:17071-18228      ATCTCGAACATCGGCGCGGCTATCTCCCGTGCCGCCCCCGGCATCGGATCGTTCACCGAC
gb|JN660814.1|:16892-18049      ATCTCGAACATCGGCGCGGCTATCTCCCGATCCGCTCCCGGCCTCACATCGTTCGTCGAC
                                ******************** ***** **  **** ** *** **  *******  ****

gb|AY500152.1|:17096-18253      GGACTGCTGAACCTCGCTGAGAAGTTCAGCGGCAAGCTCCCTGCTATCGCAGACTGGATC
gb|KP027205.1|:17492-18649      GGGCTGCTGAACCTCGCTGAGAAGTTCAGCGGGAAGCTGCCGGCGATCTCCGACTGGATC
gb|EU744252.1|:17642-18799      GGTCTCCTAACCCTCGCCGAGAAGTTCACCTCGAAGCTGCCGAACGTCGCTGACTGGTTC
gb|JN699000.1|:17652-18809      GGACTGCTGAACCTCGCTGAGAAGTTCAGCGGCAAGCTCCCTGCTATCGCCGACTGGATC
gb|JN572689.1|:17071-18228      GGTCTCCTAACCCTCGCCGAGAAGTTCACCTCGAAGCTGCCGAACGTCGCTGACTGGTTC
gb|JN660814.1|:16892-18049      GGACTGCTGAACCTCGCTGAGAAGTTCAGCGGCAAGCTCCCTGCTATCGCCGACTGGATC
                                ** ** ** * ****** ********** *   ***** **     ** * ****** **

gb|AY500152.1|:17096-18253      AACCGCACAGGCGAGTCCTTCTCGAAGTGGGTCACGGACTTCACGACAGCAGGGCCGGAT
gb|KP027205.1|:17492-18649      AACCGCACGGGCGAGTCCTTCTCGAAATGGGTCACGGACTTCACGACACCAGGGCCGGAC
gb|EU744252.1|:17642-18799      AACCAGACGGGCGAGTCGTTCCGGAACTGGATCAACAAACTCAACGAGGACGGGACGCTC
gb|JN699000.1|:17652-18809      AACCGCACAGGCGAGTCCTTCTCGAAGTGGGTCACGGACTTCACGACAGCAGGGCCGGAC
gb|JN572689.1|:17071-18228      AACCAGACGGGCGAGTCGTTCCGGAACTGGATCAACAAACTCAACGAGGACGGGACGCTC
gb|JN660814.1|:16892-18049      AACCGAACAGGCGAGTCCTTCTCGAAGTGGGTCACGGACTTCACGACAGCAGGGCCGGAC
                                ****  ** ******** ***  *** *** ***   *  ***        *** **   

gb|AY500152.1|:17096-18253      GGCGTGTCGAAGTTCGACAACGCTATGTCGGGTCTGGGTGACACGCTGCAGATGCTTGGC
gb|KP027205.1|:17492-18649      GGCGTGTCGAAGTTCGACAACGTTATGTCGGGTCTGGGTGACACGCTGCAGATGCTTGGC
gb|EU744252.1|:17642-18799      GAC---------------AAAGCGTTCGACGGCCTCGGGGCCTCCCTCAAGACGCTGCTA
gb|JN699000.1|:17652-18809      GGCGTGTCGAAGTTCGACAACGCTATGTCGGGTCTGGGTGACACGCTGCAGATGCTTGGC
gb|JN572689.1|:17071-18228      GAC---------------AAAGCGTTCGACGGCCTCGGGGCCTCCCTCAAGACGCTGCTC
gb|JN660814.1|:16892-18049      GGCGTGTCGAAGTTCGACAACGCTATGTCGGGTCTGGGTGACACGCTGCAGATGCTTGGC
                                * *               ** *   *    ** ** ** * * * **  *** ***    

gb|AY500152.1|:17096-18253      GGCGGACTGGTCGACATCCTAAACAAGTCCCTGGAGTTCTTCTCCGACCCGCAGAAGATC
gb|KP027205.1|:17492-18649      GGCGGACTGGTCGACATCCTAAACAAGGCCCTGGAGTTCTTCTCCGACCCACAGAAGATC
gb|EU744252.1|:17642-18799      GAAGGCGTCGGGGGGATTCTCGAAAGCGGCCTGGACTTCTTCAAAGACCCGAAGAACATC
gb|JN699000.1|:17652-18809      AGCGGACTGGTCGACATCCTAAACAAGTCCCTGGAGTTCTTCTCCGACCCACAGAAGATC
gb|JN572689.1|:17071-18228      GAAGGCGTCGGGGGGATTCTCGAAAGCGGCCTGGACTTCTTCAAAGACCCGAAGAACATC
gb|JN660814.1|:16892-18049      GGCGGACTGGTCGACATCCTAAACAAGTCCCTGGAGTTCTTCTCCGACCCACAGAAGATC
                                   **  * *  *  ** **  * *    ****** ******   *****  **** ***

gb|AY500152.1|:17096-18253      CAGTCCTTCAAAGCGGAGCTCGATGGTCTGATCGCGTCGATCTCGACGCTGGTCGACCTG
gb|KP027205.1|:17492-18649      CAGTCCTTCAAAACGGAGCTCGATGGTCTGATCGCGTCGATCTCGACGCTGGTCGACCTG
gb|EU744252.1|:17642-18799      GAGGACTTCAACGAGGGGCTGAAGTCGATCGGGGATTCCCTCCAGTCGATCGTCAACCTG
gb|JN699000.1|:17652-18809      CAGTCCTTCAAAGCGGAGCTCGATGGTCTGATCGCGTCGATCTCGACGCTGGTCGACCTG
gb|JN572689.1|:17071-18228      GAGGACTTCAACGAGGGGCTGAAGTCGATCGGGGATTCCCTCCAGTCGATCGTCAACCTG
gb|JN660814.1|:16892-18049      CAGTCCTTCAAAGCGGAGCTCGATGGTCTGATCGCGTCGATCTCGACTCTGGTCGACCTG
                                 **  ******   ** ***  *     *    *  **  **  * *  * *** *****

gb|AY500152.1|:17096-18253      ATCAACAGCCT---------GGCTGCCGCGTTCTCGAAGGTGCCGGGGCTGTCGGACGGT
gb|KP027205.1|:17492-18649      ATCAACGGCCT---------GGCTGCCGCGTTCTCGAAGGTGCCGGGGCTGTCGGACGGT
gb|EU744252.1|:17642-18799      TCGAACACCCTCAACGGTATGGGGGACCTGTTCAAGGGCCTCCTGCCGAACTTCGACGGG
gb|JN699000.1|:17652-18809      ATCAACAGCCT---------GGCTGCCGCGTTCTCGAAGGTGCCGGGGCTGTCGGACGGT
gb|JN572689.1|:17071-18228      TCGAACACCCTCAACGGTATGGGGGACCTGTTCAAAGGCCTCCTGCCGAACTTCGACGGG
gb|JN660814.1|:16892-18049      ATCAACAGCCT---------GGCTGCCGCGTTCTCGAAGGTGCCGGGGCTGTCGGACGGT
                                   ***  ***         **  * *  ****       * * *  *   *  ***** 

gb|AY500152.1|:17096-18253      GAAGCCAA------CGGCGTCATGGACTTCGCGCCGATCCAGATTCAGGGCGCGATCGAG
gb|KP027205.1|:17492-18649      GAAGCCAA------CGGCATCATGGACTTCGCGCCGATCCAGATTCAGGCCGCGATCGAG
gb|EU744252.1|:17642-18799      TCCGCTCTGACCGACGACCTGTTCGCCCCGTTCACCTCCGAGGACGCGGGCTGGCGAGAC
gb|JN699000.1|:17652-18809      GAAGCCAA------CGGCGTCATGGACTTCGCGCCGATCCAGATTCAGGGCGCGATCGAG
gb|JN572689.1|:17071-18228      TCCGCTCTGACAGACGACCTGTTCGCTCCTTTCACCTCCGAGGACGCGGGCTGGCGAGAC
gb|JN660814.1|:16892-18049      GAAGCCAA------CGGCATCATGGACTTCGCGCCGATCCAGATTCAGGGTGCGATCGAG
                                   **         ** * *  * *         *   * **     **    *   ** 

gb|AY500152.1|:17096-18253      CTGATCAAGCAGATCCCGACCGCCTGGGAGGGCGTCAAGCTCAAGGCCGCCGAGGTGTGG
gb|KP027205.1|:17492-18649      CTGATAAAGAAGATCCCGGCCGCCTGGGAGGGCATCAAGCTCAAGGCCGCTGAGGTGTGG
gb|EU744252.1|:17642-18799      ATGTTCGCCAAGCTCCAGATCGGCTGGGAAGGCGTCAAGATGAAGGCGTCCGAGGTCTGG
gb|JN699000.1|:17652-18809      CTGATCAAGCAGATCCCGACCGCCTGGGAGGGCGTCAAGCTCAAGGCCGCCGAGGTGTGG
gb|JN572689.1|:17071-18228      ATGTTCGCCAAGCTCCAGATCGGCTGGGAAGGCGTCAAGATGAAGGCGTCCGAGGTGTGG
gb|JN660814.1|:16892-18049      CTGATCAAGCAGATCCCGACCGCCTGGGAGGGCGTCAAGCTCAAGGCCGCCGAGGTGTGG
                                 ** *     ** *** *  ** ****** *** ***** * *****  * ***** ***

gb|AY500152.1|:17096-18253      GACTCGATTCCCTCGATGGCCGTCACCGCGGTGACCGGTATCCGCTCAGCGATGATGACG
gb|KP027205.1|:17492-18649      AACTCGATTCCTACTATGGCCGCTACAGCCATCGCCTCGATCCGGGCGACCCTGGCTACG
gb|EU744252.1|:17642-18799      ACCTCGGTGCAGACTTCCGCCGCTACCGCTATGGCCTCGGTAGCCGCTACGATCGCCACA
gb|JN699000.1|:17652-18809      AACTCGATTCCTACTATGGCCGCTACAGCCATCGCCTCGATCCGGGCGACCCTGGCTACG
gb|JN572689.1|:17071-18228      TCCTCGGTACAGACTTCCGCCGCTACCGCTATGTCGTCGGTAGCCGCCACGATCGCCACA
gb|JN660814.1|:16892-18049      AACTCGATTCCTACTATGGCCGCTACAGCCATCGCCTCGATCCGGGCGACCCTGGCTACG
                                  **** * *   *    ****  ** **  *  *     *     *  *  *    ** 

gb|AY500152.1|:17096-18253      CTTCCGGGGCTGCTGTCTTCTCTCTGGAGCACGATCACCGCGAACGCTGCCTCAGCGTTC
gb|KP027205.1|:17492-18649      CTGCCCGGCCTGTTGTCGGGGATCTGGACCACGGTCACGGCCAGTGCTTCGTCAGCGTTC
gb|EU744252.1|:17642-18799      CTCCCGTCGACGCTGTCGAACGTCTGGAACTCGATCACCACGAGCGTCTCGGCGGTCTGG
gb|JN699000.1|:17652-18809      CTGCCCGGCCTGTTGTCGGGGATCTGGACCACGGTCACGGCCAGTGCTTCGTCAGCGTTC
gb|JN572689.1|:17071-18228      CTCCCGTCGACGCTGTCGAACGTCTGGAACTCGATCACCACGAGCGTCTCGGCGGTCTGG
gb|JN660814.1|:16892-18049      CTGCCCGGCCTGTTGTCGGGGATCTGGGCCACGGTCACGGCCAGCGCTTCGTCAGCGTTC
                                ** **      * ****     *****  * ** ****  * *  *   *  * *  *  

gb|AY500152.1|:17096-18253      TCTATGGTCGGCGCTGCCGTATCGAACGGCGCTCGGAACGTGGTTAACACCGCGGGCAAC
gb|KP027205.1|:17492-18649      GCCGCCATCGGCGCGGCCGTCTCGGCAGGCGCGCGCAGCGTAGTCAACACCGCGGGCAAC
gb|EU744252.1|:17642-18799      AGCCAGATCGTCGCAGGAGTTTCCGCCGGGGCACGACAGGTGCTCTCCGCTGTCGGCAAC
gb|JN699000.1|:17652-18809      GCCACCATCGGCGCGGCCGTCTCGGCAGGCGCGCGCAGCGTAGTCAACACCGCGGGCAAC
gb|JN572689.1|:17071-18228      AGCCAGATCGTCGCAGGAGTTTCCGCCGGGGCACGACAGGTGCTCTCCGCTGTCGGCAAC
gb|JN660814.1|:16892-18049      GCCACCATCGGCGCGGCCGTCTCGGCAGGCGCGCGCAGCGTAGTCAACACCGCGGGCAAC
                                       *** *** *  ** **    ** ** **    **  *   * * *  ******

gb|AY500152.1|:17096-18253      ATCTTCCGCTCGATGGGCTCGGTCATCGCCAACGCCTTCTCGGCGGCGGTGTCTGCGGTA
gb|KP027205.1|:17492-18649      ATCTTCCGCTCGATGGGCTCGGTCATCGCCAACGCCTTCTCGGCGGCGGTGTCTGCGGTA
gb|EU744252.1|:17642-18799      GCGTTCAGCTCTGTCGGCTCGGTCATCTCCAACGCATTCTCGGTAGCGGTCAACGCTGTC
gb|JN699000.1|:17652-18809      ATCTTCCGCTCGATGGGCTCGGTCATCGCCAACGCCTTCTCGGCGGCGGTGTCTGCGGTA
gb|JN572689.1|:17071-18228      GCGTTCAGCTCTGTCGGCTCGGTCATCTCCAACGCATTCTCGGTAGCGGTCAACGCGGTA
gb|JN660814.1|:16892-18049      ATCTTCCGCTCGATGGGCTCGGTCATCGCCAACGCCTTCTCGGCGGCGGTGTCTGCGGTA
                                   *** ****  * ************ ******* *******  *****    ** ** 

gb|AY500152.1|:17096-18253      CAAACCGCGTTCTCCCAGATGGTCTCCGCAGCCGCCTCTGGCGCGCAGCAGGTTGTGGCG
gb|KP027205.1|:17492-18649      CAAACCGCGTTCTCCCAGATGGTCTCCGCAGCCGCCTCTGGCGCGCAGCAGGTTGTGGCG
gb|EU744252.1|:17642-18799      CGGGACGCGTTCAACCAGATGGTCTCCGCGGCTGTCGAGGGGGCTTCCCGAGTCCTGGCC
gb|JN699000.1|:17652-18809      CAAACCGCGTTCTCCCAGATGGTCTCCGCAGCCGCCTCTGGCGCGCAGCAGGTTGTGGCG
gb|JN572689.1|:17071-18228      CGGGACGCGTTCAACCAGATGGTCTCCGCGGCTGTCGAGGGGGCTTCCCGAGTCCTGGCC
gb|JN660814.1|:16892-18049      CAAACCGCGTTCTCCCAGATGGTCTCCGCAGCCGCCTCTGGCGCGCAGCAGGTTGTGGCG
                                *    *******  *************** ** * *   ** **    *  **  **** 

gb|AY500152.1|:17096-18253      GAGGTCCAAGCTCTCGGCGGGAAGATCGCCGCCGCTGCTGGTAACTTCGGCTCGATCCTG
gb|KP027205.1|:17492-18649      GAGGTCCAAGCTCTCGGCGGGAAGATCGCCGCCGCTGCTGGTAACTTCGGCTCGATCCTG
gb|EU744252.1|:17642-18799      GAGATCCAGGCGCTGCCCGGGAAGATCGCTGCCGCCGCCGGTAACTTCGGCTCGGCCCTG
gb|JN699000.1|:17652-18809      GAGGTCCAAGCTCTCGGCGGGAAGATCGCCGCCGCTGCTGGTAACTTCGGCTCGATCCTG
gb|JN572689.1|:17071-18228      GAGATCCAGGCTCTGCCCGGTAAGATCGCTGCCGCCGCCGGTAACTTCGGCTCGGCCCTG
gb|JN660814.1|:16892-18049      GAGGTCCAAGCTCTCGGCGGGAAGATCGCCGCCGCTGCTGGTAACTTCGGCTCGATCCTG
                                *** **** ** **   *** ******** ***** ** ***************  ****

gb|AY500152.1|:17096-18253      GTGGCCGCGGGTAAAGCCCTGATGGACGGCCTGCTGTCCGGTATCAAAGCGGGCCTGGAG
gb|KP027205.1|:17492-18649      GTGGCCGCGGGTAGAGCCCTGATGGACGGCCTGCTGTCCGGTATCAAAGAGGGTCTGAAT
gb|EU744252.1|:17642-18799      GTGTCCGCAGGTAAAGCCCTGATGGACGGCCTGCTGTCCGGTATCAAGGCAGGCCTGGAG
gb|JN699000.1|:17652-18809      GTGGCCGCAGGTAAAGCCCTGATGGACGGCCTGCTGTCCGGTATCAAGGCGGGCCTCTCT
gb|JN572689.1|:17071-18228      GTGGCCGCGGGTAAAGCCCTGATGGACGGACTGTTGTCCGGTATCAAGGCAGGCCTGGAG
gb|JN660814.1|:16892-18049      GTGGCCGCAGGTAAAGCCCTGATGGACGGCCTGCTGTCCGGTATCAAGGCGGGCCTCTCT
                                *** **** **** *************** *** ************* *  ** **    

gb|AY500152.1|:17096-18253      TCGGTGCTGGCCTTCGCGTCCGGCATCGCCGCCAAGATTGCCGCGGTCAAGGGTCCGCTC
gb|KP027205.1|:17492-18649      TCGGTGCTGGCCTTCGCGGGCAGCATCGCCGCCAAGATTGCCGCGGTCAAGGGCCCGCTC
gb|EU744252.1|:17642-18799      TCGGTGCTCTCGTTCGCATCCGGCATCGCCGCCAAGATCGCTGCGGTCAAGGGACCTCTG
gb|JN699000.1|:17652-18809      GCGGTACTGGACTTCGCGTCCGGCATCGCCGCCAAGATTGCCGCGGTCAAGGGTCCGCTC
gb|JN572689.1|:17071-18228      TCGGTGCTCTCGTTCGCGTCCGGCATCGCCGCCAAGATCGCCGCGGTCAAGGGGCCTCTG
gb|JN660814.1|:16892-18049      GCGGTACTGGACTTCGCGTCCGGCATCGCCGCCAAGATTGCCGCGGTCAAGGGTCCGCTC
                                 **** **    *****   * **************** ** *********** ** ** 

gb|AY500152.1|:17096-18253      CCGAAGGACCGTAAAGAGCTGATCCCCGCCGGCGAGGCGCTGATGGAAGGCCTCGGTACC
gb|KP027205.1|:17492-18649      CCGAAGGACCGTAAAGAGCTGATCCCCGCCGGCGAGGCCCTGATGGAGGGCCTCGGTACC
gb|EU744252.1|:17642-18799      CCCAAGGACCGCAAAGAGCTGATCCCCGCAGGCGAGGCGCTGATGGAAGGCCTCGGCACC
gb|JN699000.1|:17652-18809      CCGAAGGACCGTAAAGAGCTGATCCCCGCCGGCGAGGCCCTGATGGAAGGCCTCGGTACC
gb|JN572689.1|:17071-18228      CCCAAGGACCGGAAAGAGCTGATCCCCGCCGGCGAAGCGCTGATGGAAGGCCTCGGCACC
gb|JN660814.1|:16892-18049      CCGAAGGACCGTAAAGAGCTGATCCCCGCCGGCGAGGCCCTGATGGAGGGCCTCGGTACC
                                ** ******** ***************** ***** ** ******** ******** ***

gb|AY500152.1|:17096-18253      GGTATCGAGAACGGCCTGGACCCGGTCCTGGATCGCGCCCGTGAGATCGCTAAGCAGATC
gb|KP027205.1|:17492-18649      GGCATCGAGAACGGACTGGACCCGGTCCTGGATCGTGCCCGTGAGATTGCTAAGCAGATC
gb|EU744252.1|:17642-18799      GGCCTGGAGAACGGGCTGGACCCGGTTCTCGACCGGGCCAAGCAGATGGCCAAGCAGATC
gb|JN699000.1|:17652-18809      GGCATCGAGAACGGCCTGGACCCGGTCCTGGATCGCGCCCGTGAGATCGCTAAGCAGATC
gb|JN572689.1|:17071-18228      GGTCTGGAGAACGGGCTGGACCCGGTCCTCGACCGGGCCAAGCAGATGGCCAAGCAGATC
gb|JN660814.1|:16892-18049      GGCATCGAGAACGGCCTGGACCCGGTCCTGGATCGCGCCCGTGAGATCGCTAAGCAGATC
                                **  * ******** *********** ** ** ** ***    **** ** *********

gb|AY500152.1|:17096-18253      TTCTCAGCGTTCAAAGAGACGTTCGGCACCGC
gb|KP027205.1|:17492-18649      TTCTCAGCGTTCAAAGAGACGTTCGGCACCGC
gb|EU744252.1|:17642-18799      TTCGAGGCGTTCAAAGAGACGTTCGGCACCGC
gb|JN699000.1|:17652-18809      TTCTCAGCGTTCAAAGAGACGTTCGGCACCGC
gb|JN572689.1|:17071-18228      TTCGAGGCGTTCAAGGAGACGTTCGGCACCGC
gb|JN660814.1|:16892-18049      TTCTCAGCGTTCAAAGAGACGTTCGGCACCGC
                                ***   ******** *****************


T-COFFEE multiple sequence alignment (numerous gaps)

gb|AY500152.1|_17096-18253  ATCTCGAACATCGGCGCGGCTATCTCCCGATCCGCTCCCGGCCTCACATC
gb|KP027205.1|_17492-18649  ATCTCGAACATCGGCGCGGCCATCTCCCGATCCGCTCCCGGCCTCACATC
gb|EU744252.1|_17642-18799  ATCTCGAACATCGGCGCGGCTATCTCACGTGCCGCTCCTGGCATCGGATC
gb|JN699000.1|_17652-18809  ATCTCGAACATCGGCGCGGCTATCTCCCGATCCGCTCCCGGCCTCACATC
gb|JN572689.1|_17071-18228  ATCTCGAACATCGGCGCGGCTATCTCCCGTGCCGCCCCCGGCATCGGATC
gb|JN660814.1|_16892-18049  ATCTCGAACATCGGCGCGGCTATCTCCCGATCCGCTCCCGGCCTCACATC
                            ******************** ***** **  **** ** *** **  ***

gb|AY500152.1|_17096-18253  GTTCGTCGACGGACTGCTGAACCTCGCTGAGAAGTTCAGCGGCAAGCTCC
gb|KP027205.1|_17492-18649  GTTCGTCGACGGGCTGCTGAACCTCGCTGAGAAGTTCAGCGGGAAGCTGC
gb|EU744252.1|_17642-18799  GTTCACCGACGGTCTCCTAACCCTCGCCGAGAAGTTCACCTCGAAGCTGC
gb|JN699000.1|_17652-18809  GTTCGTCGACGGACTGCTGAACCTCGCTGAGAAGTTCAGCGGCAAGCTCC
gb|JN572689.1|_17071-18228  GTTCACCGACGGTCTCCTAACCCTCGCCGAGAAGTTCACCTCGAAGCTGC
gb|JN660814.1|_16892-18049  GTTCGTCGACGGACTGCTGAACCTCGCTGAGAAGTTCAGCGGCAAGCTCC
                            ****  ****** ** ** * ****** ********** *   ***** *

gb|AY500152.1|_17096-18253  CTGCTATCGCAGACTGGATCAACCGCACAGGCGAGTCCTTCTCGAAGTGG
gb|KP027205.1|_17492-18649  CGGCGATCTCCGACTGGATCAACCGCACGGGCGAGTCCTTCTCGAAATGG
gb|EU744252.1|_17642-18799  CGAACGTCGCTGACTGGTTCAACCAGACGGGCGAGTCGTTCCGGAACTGG
gb|JN699000.1|_17652-18809  CTGCTATCGCCGACTGGATCAACCGCACAGGCGAGTCCTTCTCGAAGTGG
gb|JN572689.1|_17071-18228  CGAACGTCGCTGACTGGTTCAACCAGACGGGCGAGTCGTTCCGGAACTGG
gb|JN660814.1|_16892-18049  CTGCTATCGCCGACTGGATCAACCGAACAGGCGAGTCCTTCTCGAAGTGG
                            *     ** * ****** ******  ** ******** ***  *** ***

gb|AY500152.1|_17096-18253  GTCAC-GGACTTCACGACAGCAGGGCCGGATGGCGTGTCGAAGTTCGACA
gb|KP027205.1|_17492-18649  GTCAC-GGACTTCACGACACCAGGGCCGGACGGCGTGTCGAAGTTCGACA
gb|EU744252.1|_17642-18799  ATCAACAAACTCAACG-----AGGACGGGA-----------CGCTCGACA
gb|JN699000.1|_17652-18809  GTCAC-GGACTTCACGACAGCAGGGCCGGACGGCGTGTCGAAGTTCGACA
gb|JN572689.1|_17071-18228  ATCAACAAACTCAACG-----AGGACGGGA-----------CGCTCGACA
gb|JN660814.1|_16892-18049  GTCAC-GGACTTCACGACAGCAGGGCCGGACGGCGTGTCGAAGTTCGACA
                             ***    ***  ***     *** * ***            * ******

gb|AY500152.1|_17096-18253  ACGCTATGTCGGGTCTGGGTGACACGCTGCAGATGCTTGGCGGCGGACTG
gb|KP027205.1|_17492-18649  ACGTTATGTCGGGTCTGGGTGACACGCTGCAGATGCTTGGCGGCGGACTG
gb|EU744252.1|_17642-18799  AAGCGTTCGACGGCCTCGGGGCCTCCCTCAAGACGCTGCTAGAAGGCGTC
gb|JN699000.1|_17652-18809  ACGCTATGTCGGGTCTGGGTGACACGCTGCAGATGCTTGGCAGCGGACTG
gb|JN572689.1|_17071-18228  AAGCGTTCGACGGCCTCGGGGCCTCCCTCAAGACGCTGCTCGAAGGCGTC
gb|JN660814.1|_16892-18049  ACGCTATGTCGGGTCTGGGTGACACGCTGCAGATGCTTGGCGGCGGACTG
                            * *   *    ** ** ** * * * **  *** ***       **  * 

gb|AY500152.1|_17096-18253  GTCGACATCCTAAACAAGTCCCTGGAGTTCTTCTCCGACCCGCAGAAGAT
gb|KP027205.1|_17492-18649  GTCGACATCCTAAACAAGGCCCTGGAGTTCTTCTCCGACCCACAGAAGAT
gb|EU744252.1|_17642-18799  GGGGGGATTCTCGAAAGCGGCCTGGACTTCTTCAAAGACCCGAAGAACAT
gb|JN699000.1|_17652-18809  GTCGACATCCTAAACAAGTCCCTGGAGTTCTTCTCCGACCCACAGAAGAT
gb|JN572689.1|_17071-18228  GGGGGGATTCTCGAAAGCGGCCTGGACTTCTTCAAAGACCCGAAGAACAT
gb|JN660814.1|_16892-18049  GTCGACATCCTAAACAAGTCCCTGGAGTTCTTCTCCGACCCACAGAAGAT
                            *  *  ** **  * *    ****** ******   *****  **** **

gb|AY500152.1|_17096-18253  CCAGTCCTTCAAAGCGGAGCTC-----GATGG----TCTGATCGCGTCGA
gb|KP027205.1|_17492-18649  CCAGTCCTTCAAAACGGAGCTC-----GATGG----TCTGATCGCGTCGA
gb|EU744252.1|_17642-18799  CGAGGACTTCAACGAGGGGCTGAAGTCGATCGGGGATTCCCTCCAGTCGA
gb|JN699000.1|_17652-18809  CCAGTCCTTCAAAGCGGAGCTC-----GATGG----TCTGATCGCGTCGA
gb|JN572689.1|_17071-18228  CGAGGACTTCAACGAGGGGCTGAAGTCGATCGGGGATTCCCTCCAGTCGA
gb|JN660814.1|_16892-18049  CCAGTCCTTCAAAGCGGAGCTC-----GATGG----TCTGATCGCGTCGA
                            * **  ******   ** ***      *** *    *    **  *****

gb|AY500152.1|_17096-18253  TCTCGACGCTGGTCGACCTGATCAACAGCCTGGCTGCCGCGTTCTCGAAG
gb|KP027205.1|_17492-18649  TCTCGACGCTGGTCGACCTGATCAACGGCCTGGCTGCCGCGTTCTCGAAG
gb|EU744252.1|_17642-18799  TCGTCAACCTGTCGAACACCCTCAACGGTATGGGGGACCTGTTC--AAGG
gb|JN699000.1|_17652-18809  TCTCGACGCTGGTCGACCTGATCAACAGCCTGGCTGCCGCGTTCTCGAAG
gb|JN572689.1|_17071-18228  TCGTCAACCTGTCGAACACCCTCAACGGTATGGGGGACCTGTTC--AAAG
gb|JN660814.1|_16892-18049  TCTCGACTCTGGTCGACCTGATCAACAGCCTGGCTGCCGCGTTCTCGAAG
                            **   *  ***    **    ***** *  ***  * *  ****   * *

gb|AY500152.1|_17096-18253  GT--GCCGGGGCTGTCGGACGGTGAAGCC--AA-CGGCGTCATGGACTTC
gb|KP027205.1|_17492-18649  GT--GCCGGGGCTGTCGGACGGTGAAGCC--AA-CGGCATCATGGACTTC
gb|EU744252.1|_17642-18799  GCCTCCTGCCGAACTTCGACGGGTCCGCTCTGACCGACGACCT---GTTC
gb|JN699000.1|_17652-18809  GT--GCCGGGGCTGTCGGACGGTGAAGCC--AA-CGGCGTCATGGACTTC
gb|JN572689.1|_17071-18228  GCCTCCTGCCGAACTTCGACGGGTCCGCTCTGACAGACGACCT---GTTC
gb|JN660814.1|_16892-18049  GT--GCCGGGGCTGTCGGACGGTGAAGCC--AA-CGGCATCATGGACTTC
                            *    * *  *   *  *****    **    *  * *  * *    ***

gb|AY500152.1|_17096-18253  GCGCCGATCCAGATT-CAGGGCGCGATC----GAG--CTGATCAAGCAGA
gb|KP027205.1|_17492-18649  GCGCCGATCCAGATT-CAGGCCGCGATC----GAG--CTGATAAAGAAGA
gb|EU744252.1|_17642-18799  GCCCCGTTC-ACCTCCGAGGACGCGGGCTGGCGAGACATGTTCGCCAAGC
gb|JN699000.1|_17652-18809  GCGCCGATCCAGATT-CAGGGCGCGATC----GAG--CTGATCAAGCAGA
gb|JN572689.1|_17071-18228  GCTCCTTTC-ACCTCCGAGGACGCGGGCTGGCGAGACATGTTCGCCAAGC
gb|JN660814.1|_16892-18049  GCGCCGATCCAGATT-CAGGGTGCGATC----GAG--CTGATCAAGCAGA
                            ** **  ** *  *   ***  ***  *    ***   ** *     ** 

gb|AY500152.1|_17096-18253  TCCCGACCGCCTGGGAGGGCGTCAAGCTCAAGGCCGCCGAGGTGTGGGAC
gb|KP027205.1|_17492-18649  TCCCGGCCGCCTGGGAGGGCATCAAGCTCAAGGCCGCTGAGGTGTGGAAC
gb|EU744252.1|_17642-18799  TCCAGATCGGCTGGGAAGGCGTCAAGATGAAGGCGTCCGAGGTCTGGACC
gb|JN699000.1|_17652-18809  TCCCGACCGCCTGGGAGGGCGTCAAGCTCAAGGCCGCCGAGGTGTGGAAC
gb|JN572689.1|_17071-18228  TCCAGATCGGCTGGGAAGGCGTCAAGATGAAGGCGTCCGAGGTGTGGTCC
gb|JN660814.1|_16892-18049  TCCCGACCGCCTGGGAGGGCGTCAAGCTCAAGGCCGCCGAGGTGTGGAAC
                            *** *  ** ****** *** ***** * *****  * ***** ***  *

gb|AY500152.1|_17096-18253  TCGATTCCCTCGATGGCCGTCACCGCGGTGACCGGTATCCGCTCAGCGAT
gb|KP027205.1|_17492-18649  TCGATTCCTACTATGGCCGCTACAGCCATCGCCTCGATCCGGGCGACCCT
gb|EU744252.1|_17642-18799  TCGGTGCAGACTTCCGCCGCTACCGCTATGGCCTCGGTAGCCGCTACGAT
gb|JN699000.1|_17652-18809  TCGATTCCTACTATGGCCGCTACAGCCATCGCCTCGATCCGGGCGACCCT
gb|JN572689.1|_17071-18228  TCGGTACAGACTTCCGCCGCTACCGCTATGTCGTCGGTAGCCGCCACGAT
gb|JN660814.1|_16892-18049  TCGATTCCTACTATGGCCGCTACAGCCATCGCCTCGATCCGGGCGACCCT
                            *** * *   *    ****  ** **  *  *     *     *  *  *

gb|AY500152.1|_17096-18253  GATGACGCTTCCGGGGCTGCTGTCTTCTCTCTGGAGCACGATCACCGCGA
gb|KP027205.1|_17492-18649  GGCTACGCTGCCCGGCCTGTTGTCGGGGATCTGGACCACGGTCACGGCCA
gb|EU744252.1|_17642-18799  CGCCACACTCCCGTCGACGCTGTCGAACGTCTGGAACTCGATCACCACGA
gb|JN699000.1|_17652-18809  GGCTACGCTGCCCGGCCTGTTGTCGGGGATCTGGACCACGGTCACGGCCA
gb|JN572689.1|_17071-18228  CGCCACACTCCCGTCGACGCTGTCGAACGTCTGGAACTCGATCACCACGA
gb|JN660814.1|_16892-18049  GGCTACGCTGCCCGGCCTGTTGTCGGGGATCTGGGCCACGGTCACGGCCA
                                ** ** **      * ****     *****  * ** ****  * *

gb|AY500152.1|_17096-18253  ACGCTGCCTCAGCGTTCTCTATGGTCGGCGCTGCCGTATCGAACGGCGCT
gb|KP027205.1|_17492-18649  GTGCTTCGTCAGCGTTCGCCGCCATCGGCGCGGCCGTCTCGGCAGGCGCG
gb|EU744252.1|_17642-18799  GCGTCTCGGCGGTCTGGAGCCAGATCGTCGCAGGAGTTTCCGCCGGGGCA
gb|JN699000.1|_17652-18809  GTGCTTCGTCAGCGTTCGCCACCATCGGCGCGGCCGTCTCGGCAGGCGCG
gb|JN572689.1|_17071-18228  GCGTCTCGGCGGTCTGGAGCCAGATCGTCGCAGGAGTTTCCGCCGGGGCA
gb|JN660814.1|_16892-18049  GCGCTTCGTCAGCGTTCGCCACCATCGGCGCGGCCGTCTCGGCAGGCGCG
                              *   *  * *  *         *** *** *  ** **    ** ** 

gb|AY500152.1|_17096-18253  CGGAACGTGGTTAACACCGCGGGCAACATCTTCCGCTCGATGGGCTCGGT
gb|KP027205.1|_17492-18649  CGCAGCGTAGTCAACACCGCGGGCAACATCTTCCGCTCGATGGGCTCGGT
gb|EU744252.1|_17642-18799  CGACAGGTGCTCTCCGCTGTCGGCAACGCGTTCAGCTCTGTCGGCTCGGT
gb|JN699000.1|_17652-18809  CGCAGCGTAGTCAACACCGCGGGCAACATCTTCCGCTCGATGGGCTCGGT
gb|JN572689.1|_17071-18228  CGACAGGTGCTCTCCGCTGTCGGCAACGCGTTCAGCTCTGTCGGCTCGGT
gb|JN660814.1|_16892-18049  CGCAGCGTAGTCAACACCGCGGGCAACATCTTCCGCTCGATGGGCTCGGT
                            **    **  *   * * *  ******   *** ****  * ********

gb|AY500152.1|_17096-18253  CATCGCCAACGCCTTCTCGGCGGCGGTGTCTGCGGTACAAACCGCGTTCT
gb|KP027205.1|_17492-18649  CATCGCCAACGCCTTCTCGGCGGCGGTGTCTGCGGTACAAACCGCGTTCT
gb|EU744252.1|_17642-18799  CATCTCCAACGCATTCTCGGTAGCGGTCAACGCTGTCCGGGACGCGTTCA
gb|JN699000.1|_17652-18809  CATCGCCAACGCCTTCTCGGCGGCGGTGTCTGCGGTACAAACCGCGTTCT
gb|JN572689.1|_17071-18228  CATCTCCAACGCATTCTCGGTAGCGGTCAACGCGGTACGGGACGCGTTCA
gb|JN660814.1|_16892-18049  CATCGCCAACGCCTTCTCGGCGGCGGTGTCTGCGGTACAAACCGCGTTCT
                            **** ******* *******  *****    ** ** *    ******* 

gb|AY500152.1|_17096-18253  CCCAGATGGTCTCCGCAGCCGCCTCTGGCGCGCAGCAGGTTGTGGCGGAG
gb|KP027205.1|_17492-18649  CCCAGATGGTCTCCGCAGCCGCCTCTGGCGCGCAGCAGGTTGTGGCGGAG
gb|EU744252.1|_17642-18799  ACCAGATGGTCTCCGCGGCTGTCGAGGGGGCTTCCCGAGTCCTGGCCGAG
gb|JN699000.1|_17652-18809  CCCAGATGGTCTCCGCAGCCGCCTCTGGCGCGCAGCAGGTTGTGGCGGAG
gb|JN572689.1|_17071-18228  ACCAGATGGTCTCCGCGGCTGTCGAGGGGGCTTCCCGAGTCCTGGCCGAG
gb|JN660814.1|_16892-18049  CCCAGATGGTCTCCGCAGCCGCCTCTGGCGCGCAGCAGGTTGTGGCGGAG
                             *************** ** * *   ** **    *  **  **** ***

gb|AY500152.1|_17096-18253  GTCCAAGCTCTCGGCGGGAAGATCGCCGCCGCTGCTGGTAACTTCGGCTC
gb|KP027205.1|_17492-18649  GTCCAAGCTCTCGGCGGGAAGATCGCCGCCGCTGCTGGTAACTTCGGCTC
gb|EU744252.1|_17642-18799  ATCCAGGCGCTGCCCGGGAAGATCGCTGCCGCCGCCGGTAACTTCGGCTC
gb|JN699000.1|_17652-18809  GTCCAAGCTCTCGGCGGGAAGATCGCCGCCGCTGCTGGTAACTTCGGCTC
gb|JN572689.1|_17071-18228  ATCCAGGCTCTGCCCGGTAAGATCGCTGCCGCCGCCGGTAACTTCGGCTC
gb|JN660814.1|_16892-18049  GTCCAAGCTCTCGGCGGGAAGATCGCCGCCGCTGCTGGTAACTTCGGCTC
                             **** ** **   *** ******** ***** ** **************

gb|AY500152.1|_17096-18253  GATCCTGGTGGCCGCGGGTAAAGCCCTGATGGACGGCCTGCTGTCCGGTA
gb|KP027205.1|_17492-18649  GATCCTGGTGGCCGCGGGTAGAGCCCTGATGGACGGCCTGCTGTCCGGTA
gb|EU744252.1|_17642-18799  GGCCCTGGTGTCCGCAGGTAAAGCCCTGATGGACGGCCTGCTGTCCGGTA
gb|JN699000.1|_17652-18809  GATCCTGGTGGCCGCAGGTAAAGCCCTGATGGACGGCCTGCTGTCCGGTA
gb|JN572689.1|_17071-18228  GGCCCTGGTGGCCGCGGGTAAAGCCCTGATGGACGGACTGTTGTCCGGTA
gb|JN660814.1|_16892-18049  GATCCTGGTGGCCGCAGGTAAAGCCCTGATGGACGGCCTGCTGTCCGGTA
                            *  ******* **** **** *************** *** *********

gb|AY500152.1|_17096-18253  TCAAAGCGGGCCTGGAGTCGGTGCTGGCCTTCGCGTCCGGCATCGCCGCC
gb|KP027205.1|_17492-18649  TCAAAGAGGGTCTGAATTCGGTGCTGGCCTTCGCGGGCAGCATCGCCGCC
gb|EU744252.1|_17642-18799  TCAAGGCAGGCCTGGAGTCGGTGCTCTCGTTCGCATCCGGCATCGCCGCC
gb|JN699000.1|_17652-18809  TCAAGGCGGGCCTCTCTGCGGTACTGGACTTCGCGTCCGGCATCGCCGCC
gb|JN572689.1|_17071-18228  TCAAGGCAGGCCTGGAGTCGGTGCTCTCGTTCGCGTCCGGCATCGCCGCC
gb|JN660814.1|_16892-18049  TCAAGGCGGGCCTCTCTGCGGTACTGGACTTCGCGTCCGGCATCGCCGCC
                            **** *  ** **     **** **    *****   * ***********

gb|AY500152.1|_17096-18253  AAGATTGCCGCGGTCAAGGGTCCGCTCCCGAAGGACCGTAAAGAGCTGAT
gb|KP027205.1|_17492-18649  AAGATTGCCGCGGTCAAGGGCCCGCTCCCGAAGGACCGTAAAGAGCTGAT
gb|EU744252.1|_17642-18799  AAGATCGCTGCGGTCAAGGGACCTCTGCCCAAGGACCGCAAAGAGCTGAT
gb|JN699000.1|_17652-18809  AAGATTGCCGCGGTCAAGGGTCCGCTCCCGAAGGACCGTAAAGAGCTGAT
gb|JN572689.1|_17071-18228  AAGATCGCCGCGGTCAAGGGGCCTCTGCCCAAGGACCGGAAAGAGCTGAT
gb|JN660814.1|_16892-18049  AAGATTGCCGCGGTCAAGGGTCCGCTCCCGAAGGACCGTAAAGAGCTGAT
                            ***** ** *********** ** ** ** ******** ***********

gb|AY500152.1|_17096-18253  CCCCGCCGGCGAGGCGCTGATGGAAGGCCTCGGTACCGGTATCGAGAACG
gb|KP027205.1|_17492-18649  CCCCGCCGGCGAGGCCCTGATGGAGGGCCTCGGTACCGGCATCGAGAACG
gb|EU744252.1|_17642-18799  CCCCGCAGGCGAGGCGCTGATGGAAGGCCTCGGCACCGGCCTGGAGAACG
gb|JN699000.1|_17652-18809  CCCCGCCGGCGAGGCCCTGATGGAAGGCCTCGGTACCGGCATCGAGAACG
gb|JN572689.1|_17071-18228  CCCCGCCGGCGAAGCGCTGATGGAAGGCCTCGGCACCGGTCTGGAGAACG
gb|JN660814.1|_16892-18049  CCCCGCCGGCGAGGCCCTGATGGAGGGCCTCGGTACCGGCATCGAGAACG
                            ****** ***** ** ******** ******** *****  * *******

gb|AY500152.1|_17096-18253  GCCTGGACCCGGTCCTGGATCGCGCCCGTGAGATCGCTAAGCAGATCTTC
gb|KP027205.1|_17492-18649  GACTGGACCCGGTCCTGGATCGTGCCCGTGAGATTGCTAAGCAGATCTTC
gb|EU744252.1|_17642-18799  GGCTGGACCCGGTTCTCGACCGGGCCAAGCAGATGGCCAAGCAGATCTTC
gb|JN699000.1|_17652-18809  GCCTGGACCCGGTCCTGGATCGCGCCCGTGAGATCGCTAAGCAGATCTTC
gb|JN572689.1|_17071-18228  GGCTGGACCCGGTCCTCGACCGGGCCAAGCAGATGGCCAAGCAGATCTTC
gb|JN660814.1|_16892-18049  GCCTGGACCCGGTCCTGGATCGCGCCCGTGAGATCGCTAAGCAGATCTTC
                            * *********** ** ** ** ***    **** ** ************

gb|AY500152.1|_17096-18253  TCAGCGTTCAAAGAGACGTTCGGCACCGC
gb|KP027205.1|_17492-18649  TCAGCGTTCAAAGAGACGTTCGGCACCGC
gb|EU744252.1|_17642-18799  GAGGCGTTCAAAGAGACGTTCGGCACCGC
gb|JN699000.1|_17652-18809  TCAGCGTTCAAAGAGACGTTCGGCACCGC
gb|JN572689.1|_17071-18228  GAGGCGTTCAAGGAGACGTTCGGCACCGC
gb|JN660814.1|_16892-18049  TCAGCGTTCAAAGAGACGTTCGGCACCGC
                               ******** *****************


MUSCLE (3.8) multiple sequence alignment (numerous gaps)


gb|EU744252.1|:17642-18799      ATCTCGAACATCGGCGCGGCTATCTCACGTGCCGCTCCTGGCATCGGATCGTTCACCGAC
gb|JN572689.1|:17071-18228      ATCTCGAACATCGGCGCGGCTATCTCCCGTGCCGCCCCCGGCATCGGATCGTTCACCGAC
gb|AY500152.1|:17096-18253      ATCTCGAACATCGGCGCGGCTATCTCCCGATCCGCTCCCGGCCTCACATCGTTCGTCGAC
gb|KP027205.1|:17492-18649      ATCTCGAACATCGGCGCGGCCATCTCCCGATCCGCTCCCGGCCTCACATCGTTCGTCGAC
gb|JN699000.1|:17652-18809      ATCTCGAACATCGGCGCGGCTATCTCCCGATCCGCTCCCGGCCTCACATCGTTCGTCGAC
gb|JN660814.1|:16892-18049      ATCTCGAACATCGGCGCGGCTATCTCCCGATCCGCTCCCGGCCTCACATCGTTCGTCGAC
                                ******************** ***** **  **** ** *** **  *******  ****

gb|EU744252.1|:17642-18799      GGTCTCCTAACCCTCGCCGAGAAGTTCACCTCGAAGCTGCCGAACGTCGCTGACTGGTTC
gb|JN572689.1|:17071-18228      GGTCTCCTAACCCTCGCCGAGAAGTTCACCTCGAAGCTGCCGAACGTCGCTGACTGGTTC
gb|AY500152.1|:17096-18253      GGACTGCTGAACCTCGCTGAGAAGTTCAGCGGCAAGCTCCCTGCTATCGCAGACTGGATC
gb|KP027205.1|:17492-18649      GGGCTGCTGAACCTCGCTGAGAAGTTCAGCGGGAAGCTGCCGGCGATCTCCGACTGGATC
gb|JN699000.1|:17652-18809      GGACTGCTGAACCTCGCTGAGAAGTTCAGCGGCAAGCTCCCTGCTATCGCCGACTGGATC
gb|JN660814.1|:16892-18049      GGACTGCTGAACCTCGCTGAGAAGTTCAGCGGCAAGCTCCCTGCTATCGCCGACTGGATC
                                ** ** ** * ****** ********** *   ***** **     ** * ****** **

gb|EU744252.1|:17642-18799      AACCAGACGGGCGAGTCGTTCCGGAACTGGATCAACAAACTCAACGA----------GGA
gb|JN572689.1|:17071-18228      AACCAGACGGGCGAGTCGTTCCGGAACTGGATCAACAAACTCAACGA----------GGA
gb|AY500152.1|:17096-18253      AACCGCACAGGCGAGTCCTTCTCGAAGTGGGTC-ACGGACTTCACGACAGCAGGGCCGGA
gb|KP027205.1|:17492-18649      AACCGCACGGGCGAGTCCTTCTCGAAATGGGTC-ACGGACTTCACGACACCAGGGCCGGA
gb|JN699000.1|:17652-18809      AACCGCACAGGCGAGTCCTTCTCGAAGTGGGTC-ACGGACTTCACGACAGCAGGGCCGGA
gb|JN660814.1|:16892-18049      AACCGAACAGGCGAGTCCTTCTCGAAGTGGGTC-ACGGACTTCACGACAGCAGGGCCGGA
                                ****  ** ******** ***  *** *** ** **  ***  ****          ***

gb|EU744252.1|:17642-18799      CGG------GACGCTCGACAAAGCGTTCGACGGCCTCGGGGCCTCCCTCAAGACGCTGCT
gb|JN572689.1|:17071-18228      CGG------GACGCTCGACAAAGCGTTCGACGGCCTCGGGGCCTCCCTCAAGACGCTGCT
gb|AY500152.1|:17096-18253      TGGCGTGTCGAAGTTCGACAACGCTATGTCGGGTCTGGGTGACACGCTGCAGATGCTTGG
gb|KP027205.1|:17492-18649      CGGCGTGTCGAAGTTCGACAACGTTATGTCGGGTCTGGGTGACACGCTGCAGATGCTTGG
gb|JN699000.1|:17652-18809      CGGCGTGTCGAAGTTCGACAACGCTATGTCGGGTCTGGGTGACACGCTGCAGATGCTTGG
gb|JN660814.1|:16892-18049      CGGCGTGTCGAAGTTCGACAACGCTATGTCGGGTCTGGGTGACACGCTGCAGATGCTTGG
                                 **      ** * ******* *   *    ** ** ** * * * **  *** ***   

gb|EU744252.1|:17642-18799      AGAAGGCGTCGGGGGGATTCTCGAAAGCGGCCTGGACTTCTTCAAAGACCCGAAGAACAT
gb|JN572689.1|:17071-18228      CGAAGGCGTCGGGGGGATTCTCGAAAGCGGCCTGGACTTCTTCAAAGACCCGAAGAACAT
gb|AY500152.1|:17096-18253      CGGCGGACTGGTCGACATCCTAAACAAGTCCCTGGAGTTCTTCTCCGACCCGCAGAAGAT
gb|KP027205.1|:17492-18649      CGGCGGACTGGTCGACATCCTAAACAAGGCCCTGGAGTTCTTCTCCGACCCACAGAAGAT
gb|JN699000.1|:17652-18809      CAGCGGACTGGTCGACATCCTAAACAAGTCCCTGGAGTTCTTCTCCGACCCACAGAAGAT
gb|JN660814.1|:16892-18049      CGGCGGACTGGTCGACATCCTAAACAAGTCCCTGGAGTTCTTCTCCGACCCACAGAAGAT
                                    **  * *  *  ** **  * *    ****** ******   *****  **** **

gb|EU744252.1|:17642-18799      CGAGGACTTCAACGAGGGGCTGAAGTCGATCGGGGATTCCCTCCAGTCGATCGTCAACCT
gb|JN572689.1|:17071-18228      CGAGGACTTCAACGAGGGGCTGAAGTCGATCGGGGATTCCCTCCAGTCGATCGTCAACCT
gb|AY500152.1|:17096-18253      CCAGTCCTTCAAAGCGGAGC---------TCGATGGTCTGATCGCGTCGATCTCGACGCT
gb|KP027205.1|:17492-18649      CCAGTCCTTCAAAACGGAGC---------TCGATGGTCTGATCGCGTCGATCTCGACGCT
gb|JN699000.1|:17652-18809      CCAGTCCTTCAAAGCGGAGC---------TCGATGGTCTGATCGCGTCGATCTCGACGCT
gb|JN660814.1|:16892-18049      CCAGTCCTTCAAAGCGGAGC---------TCGATGGTCTGATCGCGTCGATCTCGACTCT
                                * **  ******   ** **         ***  * *    **  *******   *  **

gb|EU744252.1|:17642-18799      GTCGAACACCCTCAACGGTATGGGGGACCTGT--TCAAGGGCCTC----CTGCCGAACTT
gb|JN572689.1|:17071-18228      GTCGAACACCCTCAACGGTATGGGGGACCTGT--TCAAAGGCCTC----CTGCCGAACTT
gb|AY500152.1|:17096-18253      GGTCGACCTGATCAACAGCCTGGCTGCCGCGTTCTCGAAGGTGCCGGGGCTGTCGGACGG
gb|KP027205.1|:17492-18649      GGTCGACCTGATCAACGGCCTGGCTGCCGCGTTCTCGAAGGTGCCGGGGCTGTCGGACGG
gb|JN699000.1|:17652-18809      GGTCGACCTGATCAACAGCCTGGCTGCCGCGTTCTCGAAGGTGCCGGGGCTGTCGGACGG
gb|JN660814.1|:16892-18049      GGTCGACCTGATCAACAGCCTGGCTGCCGCGTTCTCGAAGGTGCCGGGGCTGTCGGACGG
                                *    **    ***** *  ***  * *  **  ** * **   *    *** ** **  

gb|EU744252.1|:17642-18799      CGACGGGTCCGCTCTGACCGACGACCTGTTCGCCCCGTTCACCTCCGAGGACGCGGGCTG
gb|JN572689.1|:17071-18228      CGACGGGTCCGCTCTGACAGACGACCTGTTCGCTCCTTTCACCTCCGAGGACGCGGGCTG
gb|AY500152.1|:17096-18253      TGAAGCCAACGGCGTCATGGAC------TTCGCGCCGATCCAGATTCAGGGCGCGATCGA
gb|KP027205.1|:17492-18649      TGAAGCCAACGGCATCATGGAC------TTCGCGCCGATCCAGATTCAGGCCGCGATCGA
gb|JN699000.1|:17652-18809      TGAAGCCAACGGCGTCATGGAC------TTCGCGCCGATCCAGATTCAGGGCGCGATCGA
gb|JN660814.1|:16892-18049      TGAAGCCAACGGCATCATGGAC------TTCGCGCCGATCCAGATTCAGGGTGCGATCGA
                                 ** *    **   * *  ***      ***** **  **       ***  ***  *  

gb|EU744252.1|:17642-18799      GCGAGACATGTTCGCCAAGCTCCAGATCGGCTGGGAAGGCGTCAAGATGAAGGCGTCCGA
gb|JN572689.1|:17071-18228      GCGAGACATGTTCGCCAAGCTCCAGATCGGCTGGGAAGGCGTCAAGATGAAGGCGTCCGA
gb|AY500152.1|:17096-18253      GC------TGATCAAGCAGATCCCGACCGCCTGGGAGGGCGTCAAGCTCAAGGCCGCCGA
gb|KP027205.1|:17492-18649      GC------TGATAAAGAAGATCCCGGCCGCCTGGGAGGGCATCAAGCTCAAGGCCGCTGA
gb|JN699000.1|:17652-18809      GC------TGATCAAGCAGATCCCGACCGCCTGGGAGGGCGTCAAGCTCAAGGCCGCCGA
gb|JN660814.1|:16892-18049      GC------TGATCAAGCAGATCCCGACCGCCTGGGAGGGCGTCAAGCTCAAGGCCGCCGA
                                **      ** *     ** *** *  ** ****** *** ***** * *****  * **

gb|EU744252.1|:17642-18799      GGTCTGGACCTCGGTGCAGACTTCCGCCGCTACCGCTATGGCCTCGGTAGCCGCTACGAT
gb|JN572689.1|:17071-18228      GGTGTGGTCCTCGGTACAGACTTCCGCCGCTACCGCTATGTCGTCGGTAGCCGCCACGAT
gb|AY500152.1|:17096-18253      GGTGTGGGACTCGATTCCCTCGATGGCCGTCACCGCGGTGACCGGTATCCGCTCAGCGAT
gb|KP027205.1|:17492-18649      GGTGTGGAACTCGATTCCTACTATGGCCGCTACAGCCATCGCCTCGATCCGGGCGACCCT
gb|JN699000.1|:17652-18809      GGTGTGGAACTCGATTCCTACTATGGCCGCTACAGCCATCGCCTCGATCCGGGCGACCCT
gb|JN660814.1|:16892-18049      GGTGTGGAACTCGATTCCTACTATGGCCGCTACAGCCATCGCCTCGATCCGGGCGACCCT
                                *** ***  **** * *   *    ****  ** **  *  *     *     *  *  *

gb|EU744252.1|:17642-18799      CGCCACACTCCCGTCGACGCTGTCGAACGTCTGGAACTCGATCACCACGAGCGTCTCGGC
gb|JN572689.1|:17071-18228      CGCCACACTCCCGTCGACGCTGTCGAACGTCTGGAACTCGATCACCACGAGCGTCTCGGC
gb|AY500152.1|:17096-18253      GATGACGCTTCCGGGGCTGCTGTCTTCTCTCTGGAGCACGATCACCGCGAACGCTGCCTC
gb|KP027205.1|:17492-18649      GGCTACGCTGCCCGGCCTGTTGTCGGGGATCTGGACCACGGTCACGGCCAGTGCTTCGTC
gb|JN699000.1|:17652-18809      GGCTACGCTGCCCGGCCTGTTGTCGGGGATCTGGACCACGGTCACGGCCAGTGCTTCGTC
gb|JN660814.1|:16892-18049      GGCTACGCTGCCCGGCCTGTTGTCGGGGATCTGGGCCACGGTCACGGCCAGCGCTTCGTC
                                    ** ** **      * ****     *****  * ** ****  * *  *   *  *

gb|EU744252.1|:17642-18799      GGTCTGGAGCCAGATCGTCGCAGGAGTTTCCGCCGGGGCACGACAGGTGCTCTCCGCTGT
gb|JN572689.1|:17071-18228      GGTCTGGAGCCAGATCGTCGCAGGAGTTTCCGCCGGGGCACGACAGGTGCTCTCCGCTGT
gb|AY500152.1|:17096-18253      AGCGTTCTCTATGGTCGGCGCTGCCGTATCGAACGGCGCTCGGAACGTGGTTAACACCGC
gb|KP027205.1|:17492-18649      AGCGTTCGCCGCCATCGGCGCGGCCGTCTCGGCAGGCGCGCGCAGCGTAGTCAACACCGC
gb|JN699000.1|:17652-18809      AGCGTTCGCCACCATCGGCGCGGCCGTCTCGGCAGGCGCGCGCAGCGTAGTCAACACCGC
gb|JN660814.1|:16892-18049      AGCGTTCGCCACCATCGGCGCGGCCGTCTCGGCAGGCGCGCGCAGCGTAGTCAACACCGC
                                 *  *         *** *** *  ** **    ** ** **    **  *   * * * 

gb|EU744252.1|:17642-18799      CGGCAACGCGTTCAGCTCTGTCGGCTCGGTCATCTCCAACGCATTCTCGGTAGCGGTCAA
gb|JN572689.1|:17071-18228      CGGCAACGCGTTCAGCTCTGTCGGCTCGGTCATCTCCAACGCATTCTCGGTAGCGGTCAA
gb|AY500152.1|:17096-18253      GGGCAACATCTTCCGCTCGATGGGCTCGGTCATCGCCAACGCCTTCTCGGCGGCGGTGTC
gb|KP027205.1|:17492-18649      GGGCAACATCTTCCGCTCGATGGGCTCGGTCATCGCCAACGCCTTCTCGGCGGCGGTGTC
gb|JN699000.1|:17652-18809      GGGCAACATCTTCCGCTCGATGGGCTCGGTCATCGCCAACGCCTTCTCGGCGGCGGTGTC
gb|JN660814.1|:16892-18049      GGGCAACATCTTCCGCTCGATGGGCTCGGTCATCGCCAACGCCTTCTCGGCGGCGGTGTC
                                 ******   *** ****  * ************ ******* *******  *****   

gb|EU744252.1|:17642-18799      CGCTGTCCGGGACGCGTTCAACCAGATGGTCTCCGCGGCTGTCGAGGGGGCTTCCCGAGT
gb|JN572689.1|:17071-18228      CGCGGTACGGGACGCGTTCAACCAGATGGTCTCCGCGGCTGTCGAGGGGGCTTCCCGAGT
gb|AY500152.1|:17096-18253      TGCGGTACAAACCGCGTTCTCCCAGATGGTCTCCGCAGCCGCCTCTGGCGCGCAGCAGGT
gb|KP027205.1|:17492-18649      TGCGGTACAAACCGCGTTCTCCCAGATGGTCTCCGCAGCCGCCTCTGGCGCGCAGCAGGT
gb|JN699000.1|:17652-18809      TGCGGTACAAACCGCGTTCTCCCAGATGGTCTCCGCAGCCGCCTCTGGCGCGCAGCAGGT
gb|JN660814.1|:16892-18049      TGCGGTACAAACCGCGTTCTCCCAGATGGTCTCCGCAGCCGCCTCTGGCGCGCAGCAGGT
                                 ** ** *    *******  *************** ** * *   ** **    *  **

gb|EU744252.1|:17642-18799      CCTGGCCGAGATCCAGGCGCTGCCCGGGAAGATCGCTGCCGCCGCCGGTAACTTCGGCTC
gb|JN572689.1|:17071-18228      CCTGGCCGAGATCCAGGCTCTGCCCGGTAAGATCGCTGCCGCCGCCGGTAACTTCGGCTC
gb|AY500152.1|:17096-18253      TGTGGCGGAGGTCCAAGCTCTCGGCGGGAAGATCGCCGCCGCTGCTGGTAACTTCGGCTC
gb|KP027205.1|:17492-18649      TGTGGCGGAGGTCCAAGCTCTCGGCGGGAAGATCGCCGCCGCTGCTGGTAACTTCGGCTC
gb|JN699000.1|:17652-18809      TGTGGCGGAGGTCCAAGCTCTCGGCGGGAAGATCGCCGCCGCTGCTGGTAACTTCGGCTC
gb|JN660814.1|:16892-18049      TGTGGCGGAGGTCCAAGCTCTCGGCGGGAAGATCGCCGCCGCTGCTGGTAACTTCGGCTC
                                  **** *** **** ** **   *** ******** ***** ** **************

gb|EU744252.1|:17642-18799      GGCCCTGGTGTCCGCAGGTAAAGCCCTGATGGACGGCCTGCTGTCCGGTATCAAGGCAGG
gb|JN572689.1|:17071-18228      GGCCCTGGTGGCCGCGGGTAAAGCCCTGATGGACGGACTGTTGTCCGGTATCAAGGCAGG
gb|AY500152.1|:17096-18253      GATCCTGGTGGCCGCGGGTAAAGCCCTGATGGACGGCCTGCTGTCCGGTATCAAAGCGGG
gb|KP027205.1|:17492-18649      GATCCTGGTGGCCGCGGGTAGAGCCCTGATGGACGGCCTGCTGTCCGGTATCAAAGAGGG
gb|JN699000.1|:17652-18809      GATCCTGGTGGCCGCAGGTAAAGCCCTGATGGACGGCCTGCTGTCCGGTATCAAGGCGGG
gb|JN660814.1|:16892-18049      GATCCTGGTGGCCGCAGGTAAAGCCCTGATGGACGGCCTGCTGTCCGGTATCAAGGCGGG
                                *  ******* **** **** *************** *** ************* *  **

gb|EU744252.1|:17642-18799      CCTGGAGTCGGTGCTCTCGTTCGCATCCGGCATCGCCGCCAAGATCGCTGCGGTCAAGGG
gb|JN572689.1|:17071-18228      CCTGGAGTCGGTGCTCTCGTTCGCGTCCGGCATCGCCGCCAAGATCGCCGCGGTCAAGGG
gb|AY500152.1|:17096-18253      CCTGGAGTCGGTGCTGGCCTTCGCGTCCGGCATCGCCGCCAAGATTGCCGCGGTCAAGGG
gb|KP027205.1|:17492-18649      TCTGAATTCGGTGCTGGCCTTCGCGGGCAGCATCGCCGCCAAGATTGCCGCGGTCAAGGG
gb|JN699000.1|:17652-18809      CCTCTCTGCGGTACTGGACTTCGCGTCCGGCATCGCCGCCAAGATTGCCGCGGTCAAGGG
gb|JN660814.1|:16892-18049      CCTCTCTGCGGTACTGGACTTCGCGTCCGGCATCGCCGCCAAGATTGCCGCGGTCAAGGG
                                 **     **** **    *****   * **************** ** ***********

gb|EU744252.1|:17642-18799      ACCTCTGCCCAAGGACCGCAAAGAGCTGATCCCCGCAGGCGAGGCGCTGATGGAAGGCCT
gb|JN572689.1|:17071-18228      GCCTCTGCCCAAGGACCGGAAAGAGCTGATCCCCGCCGGCGAAGCGCTGATGGAAGGCCT
gb|AY500152.1|:17096-18253      TCCGCTCCCGAAGGACCGTAAAGAGCTGATCCCCGCCGGCGAGGCGCTGATGGAAGGCCT
gb|KP027205.1|:17492-18649      CCCGCTCCCGAAGGACCGTAAAGAGCTGATCCCCGCCGGCGAGGCCCTGATGGAGGGCCT
gb|JN699000.1|:17652-18809      TCCGCTCCCGAAGGACCGTAAAGAGCTGATCCCCGCCGGCGAGGCCCTGATGGAAGGCCT
gb|JN660814.1|:16892-18049      TCCGCTCCCGAAGGACCGTAAAGAGCTGATCCCCGCCGGCGAGGCCCTGATGGAGGGCCT
                                 ** ** ** ******** ***************** ***** ** ******** *****

gb|EU744252.1|:17642-18799      CGGCACCGGCCTGGAGAACGGGCTGGACCCGGTTCTCGACCGGGCCAAGCAGATGGCCAA
gb|JN572689.1|:17071-18228      CGGCACCGGTCTGGAGAACGGGCTGGACCCGGTCCTCGACCGGGCCAAGCAGATGGCCAA
gb|AY500152.1|:17096-18253      CGGTACCGGTATCGAGAACGGCCTGGACCCGGTCCTGGATCGCGCCCGTGAGATCGCTAA
gb|KP027205.1|:17492-18649      CGGTACCGGCATCGAGAACGGACTGGACCCGGTCCTGGATCGTGCCCGTGAGATTGCTAA
gb|JN699000.1|:17652-18809      CGGTACCGGCATCGAGAACGGCCTGGACCCGGTCCTGGATCGCGCCCGTGAGATCGCTAA
gb|JN660814.1|:16892-18049      CGGTACCGGCATCGAGAACGGCCTGGACCCGGTCCTGGATCGCGCCCGTGAGATCGCTAA
                                *** *****  * ******** *********** ** ** ** ***    **** ** **

gb|EU744252.1|:17642-18799      GCAGATCTTCGAGGCGTTCAAAGAGACGTTCGGCACCGC
gb|JN572689.1|:17071-18228      GCAGATCTTCGAGGCGTTCAAGGAGACGTTCGGCACCGC
gb|AY500152.1|:17096-18253      GCAGATCTTCTCAGCGTTCAAAGAGACGTTCGGCACCGC
gb|KP027205.1|:17492-18649      GCAGATCTTCTCAGCGTTCAAAGAGACGTTCGGCACCGC
gb|JN699000.1|:17652-18809      GCAGATCTTCTCAGCGTTCAAAGAGACGTTCGGCACCGC
gb|JN660814.1|:16892-18049      GCAGATCTTCTCAGCGTTCAAAGAGACGTTCGGCACCGC
                                **********   ******** *****************
