# Supplementary material for: Aligning the unalignable: bacteriophage whole genome alignments
Source: BMC Bioinformatics. 2016 Jan 13;17:30. doi: 10.1186/s12859-015-0869-5 (PMC4711071; doi:10.1186/s12859-015-0869-5)
Supplement: Additional file 1 — Regions in which gapless alignments predicted by Alpha are contested by Clustal Omega, T-Coffee or Muscle. (ZIP 32 kb) [file 12859_2015_869_MOESM1_ESM.zip › Region6_U2[76-263]_Myco30]

Region: U2[76-263] (Myco6 coordinates --> U2[1-188])

Gapped nucleotide alignements: 2 by T-COFFEE and Muscle
Galpless nucleotide alignements: 1 by Clustal Omega and Alpha

---------------
Reference sequences

>gb|AY500152.1|:76-263 Mycobacteriophage U2, complete genome
CCCTGAGAGCCCCGTAGACGGACGAACGGTGCGGATCGATAGATGGCACCGGAGACAAGCGAAGACGGCC
GCAGAGCCGTCGCCGGCTGACGCCCGCGTAGGAAGATATTCGTGTGAAGTGCGTCACATTCTACGGGTGA
AACGCGAAAGTGTCGGGTTTCTCTACTATGGAGGGGTAAGGGAGCGAG

>gi|529678489|gb|KF024724.1|:76-263 Mycobacterium phage Trouble, complete genome
CCCTGAGAGCCCCGTAGACGGACGAACGGTGCGGATCGATAGACAGCACCGGTGACAAGCGAAGACGGCC
GCAGAGCCGTCGCCGGCTGACGCCCGCGTAGGAAGATATTCGTGTGAAGTGCGTCACATTCTACGGTGTG
AAACTCGAATACTCACCTACATAACCTATGGAGGGGTAAGGGAGCGAG

---------------
Gapped alignments                        

T-COFFEE multiple sequence alignment (2 gaps in the 3rd and 4th blocks)

gi|40769313|gb|AY500152.1|   CCCTGAGAGCCCCGTAGACGGACGAACGGTGCGGATCGATAGATGGCACC
gi|339753554|gb|JN153085.1|  CCCTGAGAGCCCCGTAGACGGACGAACGGTGCGGATCGGTAGACAGCACC
gi|746947082|gb|KP027205.1|  CCCTGAGAGCCCCGTAGACGGACGAACGGTGCGGATCGATAGACAGCACC
gi|12583995|gb|AF271693.1|   CCCTGAGAGCCCCGTAGACGGACGAACGGTGCGGATCGGTAGACAGCGCC
gi|197312546|gb|EU826470.1|  CCCTGAGAGCCCCGTAGACGGACGAACGGTGTGGATCGATAGACAGCGCC
gi|40769414|gb|AY500153.1|   CCCTGAGAGCCCCGTAGACGGACGAACGGTGCGGATCGATAGACAGCACC
gi|190610591|gb|EU744252.1|  CCCTGAGAGCCCCGTAGACGGACGAACGGTGCGGATCGATAGATGGCACC
gi|636483546|gb|KJ690250.1|  CCCTGAGAGCCCCGTAGACGGACGAACGGTGCGGATCGATAGACAGCACC
gi|354996950|gb|JN699000.1|  CCCTGAGAGCCCCGTAGACGGACGAACGGTGCGGATCGATAGATGGCACC
gi|190610226|gb|EU744248.1|  CCCTGAGAGCCCCGTAGACGGACGAACGGTGCGGATCGATAGATGGCACC
gi|339783583|gb|JF937100.1|  CCCTGAGAGCCCCGTAGACGGACGAGCGGTGCGGATCGATAGATGGCACC
gi|339784012|gb|JF937103.1|  CCCTGAGAGCCCCGTAGACGGACGAACGGTGCGGATCGATAGATGGCACC
gi|347450411|gb|JN687951.1|  CCCTGAGAGCCCCGTAGACGGACGAACGGTGCGGATCGATAGATGGCACC
gi|354998607|gb|JN699016.1|  CCCTGAGAGCCTCGTAGACGGACGAACGGTGCGGATCGATAGATGGCACC
gi|339752859|gb|JN020140.1|  CCCTGAGAGCCCCGTAGACGGACGAACGGTGCGGATCGGTAGACAGCACC
gi|339784791|gb|JF937110.1|  CCCTGAGAGCCCCGTAGACGGACGAACGGTGCGGATCGATAGATAGCACC
gi|339784595|gb|JF937108.1|  CCCTGAGAGCCCCGTAGACGGACGAACGGTGCGGATCGATAGACAGCACC
gi|344055438|gb|JN572689.1|  CCCTGAGAGCCCCGTAGACGGACGAACGGTGCGGATCGATAGATGGCACC
gi|347450202|gb|JN660814.1|  CCCTGAGAGCCCCGTAGACGGACGAACGGTGCGGATCGATAGACAGCACC
gi|601130781|gb|KJ194585.1|  CCCTGAGAGCCCCGTAGACGGACGAACGGTGCGGATCGATAGATGGCACC
gi|529678489|gb|KF024724.1|  CCCTGAGAGCCCCGTAGACGGACGAACGGTGCGGATCGATAGACAGCACC
gi|339751863|gb|JF957057.1|  CCCTGAGAGCCCCGTAGACGGACGAACGGTGCGGATCGATAGATGGCACC
gi|529680110|gb|KF416340.1|  CCCTGAGAGCCCCGTAGACGGACGAACGGTGCGGATCGATAGACAGCACC
gi|560221600|gb|KF560331.1|  CCCTGAGAGCCCCGTAGACGGACGAACGGTGCGGATCGATAGATGGCACC
gi|339783485|gb|JF937099.1|  CCCTGAGAGCCCCGTAGACGGACGAACGGTGCGGATCGATAGATGGCACC
gi|735999856|gb|KP027204.1|  CCCTGAGAGCCCCGTAGACGGACGAACGGTGCGGATCGATAGACAGCACC
gi|390098594|gb|JQ809703.1|  CCCTGAGAGCCCCGTAGACGGACGAACGGTGCGGATCGATAGATGGCACC
gi|530339880|gb|KF024726.1|  CCCTGAGAGCCCCGTAGACGGACGAACGGTGCGGATCGATAGACAGCACC
gi|282721277|gb|GU247132.1|  CCCTGAGAGCCCCGTAGACGGACGAACGGTGCGGATCGATAGACAGCACC
                             *********** ************* ***** ****** ****  ** **

gi|40769313|gb|AY500152.1|   GGAGACAAGCGAAGACGGCCGCAGAGCCGTCGCCGGCTGACGCCCGCGTA
gi|339753554|gb|JN153085.1|  GGAGACAAGCGAAGACGGCCGCAGAGCCGTCGCCGGCTGACGCCCGCGTA
gi|746947082|gb|KP027205.1|  GGAGACAAGCGAAGACGGCCGCAGAGACGTCGCCGGCTGACGCCCGCGTA
gi|12583995|gb|AF271693.1|   GGAGACAAGCGAAGACGGCCGCAGAGCCGTCGCCGGCTGACGCCCGCGTA
gi|197312546|gb|EU826470.1|  GGTGACAAGCGAAGACGGCCGCAGAGCCGTCGCCGGCTGACGCCCGCGTA
gi|40769414|gb|AY500153.1|   GGAGACAAGCGAAGACGGCCGCAGAGCCGTCGCCGGCTGACGCCCGCGTA
gi|190610591|gb|EU744252.1|  GGAGACAAGCGAAGACGGCCGCAGAGCCGTCGCCGGCTGACGCCCGCGTA
gi|636483546|gb|KJ690250.1|  GGAGACAAGCGAAGACGGCCGCAGAGCCGTCGCCGGCTGACGTCCGCGTA
gi|354996950|gb|JN699000.1|  GGAGACAAGCGAAGACGGCCGCAGAGCCGTCGCCGGCTGACGCCCGCGTA
gi|190610226|gb|EU744248.1|  GGAGACAAGCGAAGACGGCCGCAGAGCCGTCGCCGGCTGACGCCCGCGTA
gi|339783583|gb|JF937100.1|  GGAGACAAGCGAAGACGGCCGCAGAGCCGTCGCCGGCTGACGCCCGCGTA
gi|339784012|gb|JF937103.1|  GGAGACAAGCGAAGACGGCCGCAGAGCCGTCGCCGGCTGACGCCCGCGTA
gi|347450411|gb|JN687951.1|  GGAGACAAGCGAAGACGGCCGCAGAGCCGTCGCCGGCTGACGCCCGCGTA
gi|354998607|gb|JN699016.1|  GGAGACAAGCGAAGACGGCCGCAGAGCCGTCGCCGGCTGACGCCCGCGTA
gi|339752859|gb|JN020140.1|  GGGGACAAGCGAAGACGGCCGCAGAGCCGTCGCCGGCTGACGCCCGCGTA
gi|339784791|gb|JF937110.1|  GGAGACAAGCGAAGACGGCCGCAGAGCCGTCGCCGGCTGACGCCCGCGTA
gi|339784595|gb|JF937108.1|  GGAGACAAGCGAAGACGGCCGCAGAGCCGTCGCCGGCTGACGCCCGCGTA
gi|344055438|gb|JN572689.1|  GGAGACAAGCGAAGACGGCCGCAGAGCCGTCGCCGGCTGACGCCCGCGTA
gi|347450202|gb|JN660814.1|  GGAGACAAGCGAAGACGGCCGCAGAGCCGTCGCCGGCTGACGCCCGCGTA
gi|601130781|gb|KJ194585.1|  GGAGACAAGCGAAGACGGCCGCAGAGCCGTCGCCGGCTGACGCCCGCGTA
gi|529678489|gb|KF024724.1|  GGTGACAAGCGAAGACGGCCGCAGAGCCGTCGCCGGCTGACGCCCGCGTA
gi|339751863|gb|JF957057.1|  GGAGACAAGCGAAGACGGCCGCAGAGCCGTCGCCGGCTGACGCCCGCGTA
gi|529680110|gb|KF416340.1|  GGAGACAAGCGAAGACGGCCGCAGAGCCGTCGCCGGCTGACGCCCGCGTA
gi|560221600|gb|KF560331.1|  GGAGACAAGCGAAGACGGCCGCAGAGCCGTCGCCGGCTGACGCCCGCGTA
gi|339783485|gb|JF937099.1|  GGAGACAAGCGAAGACGGCCGCAGAGCCGTCGCCGGCTGACGCCCGCGTA
gi|735999856|gb|KP027204.1|  GGAGACAAGCGAAGACGGCCGCAGAGCCGTCGCCGGCTGACGCCCGCGTA
gi|390098594|gb|JQ809703.1|  GGAGACAAGCGAAGACGGCCGCAGAGCCGTCGCCGGCTGACGCCCGCGTA
gi|530339880|gb|KF024726.1|  GGAGACAAGCGAAGACGGCCGCAGAGCCGTCGCCGGCTGACGCCCGCGTA
gi|282721277|gb|GU247132.1|  GGAGACAAGCGAAGACGGCCGCAGAGCCGTCGCCGGCTGACGCCCGCGTA
                             ** *********************** *************** *******

gi|40769313|gb|AY500152.1|   GGAAGATATTCGTGTGAAGTGCGTCACATTCTACGG-GTGAAACGCGAAA
gi|339753554|gb|JN153085.1|  GGAAGATATTCGTGTGAAGTGCGTCACATTCTACGG-GTGAAACGCGAAA
gi|746947082|gb|KP027205.1|  GGAAGATATTCGTGTGAAGTGCGTCACATTCTATGG-GTGAAACGCAAAA
gi|12583995|gb|AF271693.1|   GGAAGATATTCGTGTGAAGTGCATCACATTCTACGG-TCAAAACTCAGAA
gi|197312546|gb|EU826470.1|  GGAAGATATTCGTGTGAACTGTGTCACATTATCCCT-TCTGAACACGAAA
gi|40769414|gb|AY500153.1|   GGAAGATATTCATGTGAAGTGCGTCACATTCTACGG-GTGAAACGCAAAA
gi|190610591|gb|EU744252.1|  GGAAGATATTCGTGTGAAGTGCGTCACATTCTACGG-GTGAAACGCGAAA
gi|636483546|gb|KJ690250.1|  GGAAGATATTCGTGTGAAGTGCGTCACATTCTATGG-GTGAAACGCAAAA
gi|354996950|gb|JN699000.1|  GGAAGATATTCGTGTGAAGTGCGTCACATTCTACGG-GTGAAACGCAAAA
gi|190610226|gb|EU744248.1|  GGAAGATATTCGTGTGAAGTGCGTCACATTCTACGG-GTGAAACGCGAAA
gi|339783583|gb|JF937100.1|  GGAAGATATTCGTGTGAAGTGCGTCACATTCTACGG-TCAAAACTCAGAA
gi|339784012|gb|JF937103.1|  GAAAGATATTCGTGTGAAGTGCGTCACATTCTACGG-GTGAAACGCAAAA
gi|347450411|gb|JN687951.1|  GGAAGATATTCGTGTGAAGTGCGTCACATTCTACGG-GTGAAACGCAAAA
gi|354998607|gb|JN699016.1|  GGAAGATATTCGTGTGAAGTGCGTCACATTCTACGG-GTGAAACGCGAAA
gi|339752859|gb|JN020140.1|  GGAAGATATTCGTGTGAAGTGCGTCACATTCTACGG-GTGAAAATCAAAA
gi|339784791|gb|JF937110.1|  GGAAGATATTCGTGTGAACTGCATCACATTATTCCT-TCTGAACACGAAA
gi|339784595|gb|JF937108.1|  GGAAGATATTCGTGTGAAGTGCGTCACATTCTACGG-GTGAAACGCAAAA
gi|344055438|gb|JN572689.1|  GGAAGATATTCGTGTGAAGTGCGTCACATTCTACGG-GTGAAACGCGAAA
gi|347450202|gb|JN660814.1|  GGAAGATATTCGTGTGAAGTGCGTCACATTCTACGG-GTGAAACGCAAAA
gi|601130781|gb|KJ194585.1|  GGAAGATATTCGTGTGAAGTGCGTCACATTCTACGG-GTGAAACGCGAAA
gi|529678489|gb|KF024724.1|  GGAAGATATTCGTGTGAAGTGCGTCACATTCTACGGTGTGAAACTCGAAT
gi|339751863|gb|JF957057.1|  GAAAGATATTCGTGTGAAGTGCGTCACATTCTACGG-GTGAAACGCGAAA
gi|529680110|gb|KF416340.1|  GGAAGATATTCGTGTGAAGTGCGCCACATTCTACGG-GTGAAACGCGAAA
gi|560221600|gb|KF560331.1|  GGAAGATATTCGTGTGAAGTGCGTCACATTCTACGG-GTGAAACGCGAAA
gi|339783485|gb|JF937099.1|  GGAAGATATTCGTGTGAAGTGCGTCACATTCTACGG-GTGAAACGCGAAA
gi|735999856|gb|KP027204.1|  GGAAGATATTCGTGTGAAGTGCGTCACATTCTACGG-GTGAAACGCAAAA
gi|390098594|gb|JQ809703.1|  GGAAGATATTCGTGTGAAGTGCGTCACATTCTACGG-GTGAAACGCGAAA
gi|530339880|gb|KF024726.1|  GGAAGATATTCGTGTGAAGTGCGTCACATTCTACGG-GTGAAACGCAAAA
gi|282721277|gb|GU247132.1|  GGAAGATATTCGTGTGAAGTGCGTCACATTCTACGG-GTGAAACGCAAAA
                             * ********* ****** **   ****** *         **  *  * 

gi|40769313|gb|AY500152.1|   GTGTCGGGTTTCTCTACTATGGAGGGGTAAGGGAGCGAG
gi|339753554|gb|JN153085.1|  GTGGAAGGTTCCTTACCTATGGAGGGGTAAGGGAGCGAG
gi|746947082|gb|KP027205.1|  GTGGCGGGTTCCTTACCTATGGAGGGGTAAGGGAGCGAG
gi|12583995|gb|AF271693.1|   GTGGAAGCTACATAACCTATGGAGGGGTAAGGGAGCGAG
gi|197312546|gb|EU826470.1|  GTAGAAGGTTTCTCTACTATGGAGGGGTAAGGGAGCGAG
gi|40769414|gb|AY500153.1|   GTGGAAGGTTCCTTACCTATGGAGGGGTAAGGGAGCGAG
gi|190610591|gb|EU744252.1|  GTGTCGGCTACATAACCTATGGAGGGGTAAGGGAGCGAG
gi|636483546|gb|KJ690250.1|  GTGGCGGGTTCCTTACCTATGGAGGGGTAAGGGAGCGAG
gi|354996950|gb|JN699000.1|  GTGGAAGGTTCCTTACCTATGGAGGGGTAAGGGAGCGAG
gi|190610226|gb|EU744248.1|  GTGTCGGGTTTCTCTACTATGGAGGGGTAAGGGAGCGAG
gi|339783583|gb|JF937100.1|  GTGGAAGCTACATAACCTATGGAGGGGTAAGGGAGCGAG
gi|339784012|gb|JF937103.1|  GTGGCGGGTTCCTTACCTATGGAGGGGTAAGGGAGCGAG
gi|347450411|gb|JN687951.1|  GTGGAAGGTTCCTTACCTATGGAGGGGTAAGGGAGCGAG
gi|354998607|gb|JN699016.1|  GTGGAAGGTTCCTTACCTATGGAGGGGTAAGGGAGCGAG
gi|339752859|gb|JN020140.1|  GTCGAAGCTACATAACCTATGGAGGGGTAAGGGAGCGAG
gi|339784791|gb|JF937110.1|  GTAGAAGGTTTCTCTACTATGGAGGGGTAAGGGAGCGAG
gi|339784595|gb|JF937108.1|  GTGGAAGGTTCCTTACCTATGGAGGGGTAAGGGAGCGAG
gi|344055438|gb|JN572689.1|  GTGTCGGCTACATAACCTATGGAGGGGTAAGGGAGCGAG
gi|347450202|gb|JN660814.1|  GTGGAAGGTTCCTTACCTATGGAGGGGTAAGGGAGCGAG
gi|601130781|gb|KJ194585.1|  GTGTCGGGTTTCTCTACTATGGAGGGGTAAGGGAGCGAG
gi|529678489|gb|KF024724.1|  AC-TCACCTACATAACCTATGGAGGGGTAAGGGAGCGAG
gi|339751863|gb|JF957057.1|  GTGTCGGGTTTCTCTACTATGGAGGGGTAAGGGAGCGAG
gi|529680110|gb|KF416340.1|  GTGTCGGGTTTCTCTACTATGGAGGGGTAAGGGAGCGAG
gi|560221600|gb|KF560331.1|  GTGGAAGGTTCCTTACCTATGGAGGGGTAAGGGAGCGAG
gi|339783485|gb|JF937099.1|  GTGTCGGCTACATAACCTATGGAGGGGTAAGGGAGCGAG
gi|735999856|gb|KP027204.1|  GTGGAAGGTTCCTTACCTATGGAGGGGTAAGGGAGCGAG
gi|390098594|gb|JQ809703.1|  GTGTCGGCTACATAACCTATGGAGGGGTAAGGGAGCGAG
gi|530339880|gb|KF024726.1|  GTGGAAGGTTCCTTACCTATGGAGGGGTAAGGGAGCGAG
gi|282721277|gb|GU247132.1|  GTGGAAGGTTCCTTACCTATGGAGGGGTAAGGGAGCGAG
                                     *   *   ***********************


MUSCLE (3.8) multiple sequence alignment (2 gaps in the 3rd block)

gi|197312546|gb|EU826470.1|      CCCTGAGAGCCCCGTAGACGGACGAACGGTGTGGATCGATAGACAGCGCCGGTGACAAGC
gi|339784791|gb|JF937110.1|      CCCTGAGAGCCCCGTAGACGGACGAACGGTGCGGATCGATAGATAGCACCGGAGACAAGC
gi|12583995|gb|AF271693.1|       CCCTGAGAGCCCCGTAGACGGACGAACGGTGCGGATCGGTAGACAGCGCCGGAGACAAGC
gi|339783583|gb|JF937100.1|      CCCTGAGAGCCCCGTAGACGGACGAGCGGTGCGGATCGATAGATGGCACCGGAGACAAGC
gi|529678489|gb|KF024724.1|      CCCTGAGAGCCCCGTAGACGGACGAACGGTGCGGATCGATAGACAGCACCGGTGACAAGC
gi|339752859|gb|JN020140.1|      CCCTGAGAGCCCCGTAGACGGACGAACGGTGCGGATCGGTAGACAGCACCGGGGACAAGC
gi|190610591|gb|EU744252.1|      CCCTGAGAGCCCCGTAGACGGACGAACGGTGCGGATCGATAGATGGCACCGGAGACAAGC
gi|344055438|gb|JN572689.1|      CCCTGAGAGCCCCGTAGACGGACGAACGGTGCGGATCGATAGATGGCACCGGAGACAAGC
gi|339783485|gb|JF937099.1|      CCCTGAGAGCCCCGTAGACGGACGAACGGTGCGGATCGATAGATGGCACCGGAGACAAGC
gi|390098594|gb|JQ809703.1|      CCCTGAGAGCCCCGTAGACGGACGAACGGTGCGGATCGATAGATGGCACCGGAGACAAGC
gi|529680110|gb|KF416340.1|      CCCTGAGAGCCCCGTAGACGGACGAACGGTGCGGATCGATAGACAGCACCGGAGACAAGC
gi|40769313|gb|AY500152.1|       CCCTGAGAGCCCCGTAGACGGACGAACGGTGCGGATCGATAGATGGCACCGGAGACAAGC
gi|190610226|gb|EU744248.1|      CCCTGAGAGCCCCGTAGACGGACGAACGGTGCGGATCGATAGATGGCACCGGAGACAAGC
gi|601130781|gb|KJ194585.1|      CCCTGAGAGCCCCGTAGACGGACGAACGGTGCGGATCGATAGATGGCACCGGAGACAAGC
gi|339751863|gb|JF957057.1|      CCCTGAGAGCCCCGTAGACGGACGAACGGTGCGGATCGATAGATGGCACCGGAGACAAGC
gi|746947082|gb|KP027205.1|      CCCTGAGAGCCCCGTAGACGGACGAACGGTGCGGATCGATAGACAGCACCGGAGACAAGC
gi|636483546|gb|KJ690250.1|      CCCTGAGAGCCCCGTAGACGGACGAACGGTGCGGATCGATAGACAGCACCGGAGACAAGC
gi|339784012|gb|JF937103.1|      CCCTGAGAGCCCCGTAGACGGACGAACGGTGCGGATCGATAGATGGCACCGGAGACAAGC
gi|354998607|gb|JN699016.1|      CCCTGAGAGCCTCGTAGACGGACGAACGGTGCGGATCGATAGATGGCACCGGAGACAAGC
gi|354996950|gb|JN699000.1|      CCCTGAGAGCCCCGTAGACGGACGAACGGTGCGGATCGATAGATGGCACCGGAGACAAGC
gi|347450411|gb|JN687951.1|      CCCTGAGAGCCCCGTAGACGGACGAACGGTGCGGATCGATAGATGGCACCGGAGACAAGC
gi|560221600|gb|KF560331.1|      CCCTGAGAGCCCCGTAGACGGACGAACGGTGCGGATCGATAGATGGCACCGGAGACAAGC
gi|339753554|gb|JN153085.1|      CCCTGAGAGCCCCGTAGACGGACGAACGGTGCGGATCGGTAGACAGCACCGGAGACAAGC
gi|339784595|gb|JF937108.1|      CCCTGAGAGCCCCGTAGACGGACGAACGGTGCGGATCGATAGACAGCACCGGAGACAAGC
gi|347450202|gb|JN660814.1|      CCCTGAGAGCCCCGTAGACGGACGAACGGTGCGGATCGATAGACAGCACCGGAGACAAGC
gi|735999856|gb|KP027204.1|      CCCTGAGAGCCCCGTAGACGGACGAACGGTGCGGATCGATAGACAGCACCGGAGACAAGC
gi|530339880|gb|KF024726.1|      CCCTGAGAGCCCCGTAGACGGACGAACGGTGCGGATCGATAGACAGCACCGGAGACAAGC
gi|282721277|gb|GU247132.1|      CCCTGAGAGCCCCGTAGACGGACGAACGGTGCGGATCGATAGACAGCACCGGAGACAAGC
gi|40769414|gb|AY500153.1|       CCCTGAGAGCCCCGTAGACGGACGAACGGTGCGGATCGATAGACAGCACCGGAGACAAGC
                                 *********** ************* ***** ****** ****  ** **** *******

gi|197312546|gb|EU826470.1|      GAAGACGGCCGCAGAGCCGTCGCCGGCTGACGCCCGCGTAGGAAGATATTCGTGTGAACT
gi|339784791|gb|JF937110.1|      GAAGACGGCCGCAGAGCCGTCGCCGGCTGACGCCCGCGTAGGAAGATATTCGTGTGAACT
gi|12583995|gb|AF271693.1|       GAAGACGGCCGCAGAGCCGTCGCCGGCTGACGCCCGCGTAGGAAGATATTCGTGTGAAGT
gi|339783583|gb|JF937100.1|      GAAGACGGCCGCAGAGCCGTCGCCGGCTGACGCCCGCGTAGGAAGATATTCGTGTGAAGT
gi|529678489|gb|KF024724.1|      GAAGACGGCCGCAGAGCCGTCGCCGGCTGACGCCCGCGTAGGAAGATATTCGTGTGAAGT
gi|339752859|gb|JN020140.1|      GAAGACGGCCGCAGAGCCGTCGCCGGCTGACGCCCGCGTAGGAAGATATTCGTGTGAAGT
gi|190610591|gb|EU744252.1|      GAAGACGGCCGCAGAGCCGTCGCCGGCTGACGCCCGCGTAGGAAGATATTCGTGTGAAGT
gi|344055438|gb|JN572689.1|      GAAGACGGCCGCAGAGCCGTCGCCGGCTGACGCCCGCGTAGGAAGATATTCGTGTGAAGT
gi|339783485|gb|JF937099.1|      GAAGACGGCCGCAGAGCCGTCGCCGGCTGACGCCCGCGTAGGAAGATATTCGTGTGAAGT
gi|390098594|gb|JQ809703.1|      GAAGACGGCCGCAGAGCCGTCGCCGGCTGACGCCCGCGTAGGAAGATATTCGTGTGAAGT
gi|529680110|gb|KF416340.1|      GAAGACGGCCGCAGAGCCGTCGCCGGCTGACGCCCGCGTAGGAAGATATTCGTGTGAAGT
gi|40769313|gb|AY500152.1|       GAAGACGGCCGCAGAGCCGTCGCCGGCTGACGCCCGCGTAGGAAGATATTCGTGTGAAGT
gi|190610226|gb|EU744248.1|      GAAGACGGCCGCAGAGCCGTCGCCGGCTGACGCCCGCGTAGGAAGATATTCGTGTGAAGT
gi|601130781|gb|KJ194585.1|      GAAGACGGCCGCAGAGCCGTCGCCGGCTGACGCCCGCGTAGGAAGATATTCGTGTGAAGT
gi|339751863|gb|JF957057.1|      GAAGACGGCCGCAGAGCCGTCGCCGGCTGACGCCCGCGTAGAAAGATATTCGTGTGAAGT
gi|746947082|gb|KP027205.1|      GAAGACGGCCGCAGAGACGTCGCCGGCTGACGCCCGCGTAGGAAGATATTCGTGTGAAGT
gi|636483546|gb|KJ690250.1|      GAAGACGGCCGCAGAGCCGTCGCCGGCTGACGTCCGCGTAGGAAGATATTCGTGTGAAGT
gi|339784012|gb|JF937103.1|      GAAGACGGCCGCAGAGCCGTCGCCGGCTGACGCCCGCGTAGAAAGATATTCGTGTGAAGT
gi|354998607|gb|JN699016.1|      GAAGACGGCCGCAGAGCCGTCGCCGGCTGACGCCCGCGTAGGAAGATATTCGTGTGAAGT
gi|354996950|gb|JN699000.1|      GAAGACGGCCGCAGAGCCGTCGCCGGCTGACGCCCGCGTAGGAAGATATTCGTGTGAAGT
gi|347450411|gb|JN687951.1|      GAAGACGGCCGCAGAGCCGTCGCCGGCTGACGCCCGCGTAGGAAGATATTCGTGTGAAGT
gi|560221600|gb|KF560331.1|      GAAGACGGCCGCAGAGCCGTCGCCGGCTGACGCCCGCGTAGGAAGATATTCGTGTGAAGT
gi|339753554|gb|JN153085.1|      GAAGACGGCCGCAGAGCCGTCGCCGGCTGACGCCCGCGTAGGAAGATATTCGTGTGAAGT
gi|339784595|gb|JF937108.1|      GAAGACGGCCGCAGAGCCGTCGCCGGCTGACGCCCGCGTAGGAAGATATTCGTGTGAAGT
gi|347450202|gb|JN660814.1|      GAAGACGGCCGCAGAGCCGTCGCCGGCTGACGCCCGCGTAGGAAGATATTCGTGTGAAGT
gi|735999856|gb|KP027204.1|      GAAGACGGCCGCAGAGCCGTCGCCGGCTGACGCCCGCGTAGGAAGATATTCGTGTGAAGT
gi|530339880|gb|KF024726.1|      GAAGACGGCCGCAGAGCCGTCGCCGGCTGACGCCCGCGTAGGAAGATATTCGTGTGAAGT
gi|282721277|gb|GU247132.1|      GAAGACGGCCGCAGAGCCGTCGCCGGCTGACGCCCGCGTAGGAAGATATTCGTGTGAAGT
gi|40769414|gb|AY500153.1|       GAAGACGGCCGCAGAGCCGTCGCCGGCTGACGCCCGCGTAGGAAGATATTCATGTGAAGT
                                 **************** *************** ******** ********* ****** *

gi|197312546|gb|EU826470.1|      GTGTCACATTATCCCT-TCTGAACACGAAAGTAGAAGGTTTCTCTACTATGGAGGGGTAA
gi|339784791|gb|JF937110.1|      GCATCACATTATTCCT-TCTGAACACGAAAGTAGAAGGTTTCTCTACTATGGAGGGGTAA
gi|12583995|gb|AF271693.1|       GCATCACATTCTACGG-TCAAAACTCAGAAGTGGAAGCTACATAACCTATGGAGGGGTAA
gi|339783583|gb|JF937100.1|      GCGTCACATTCTACGG-TCAAAACTCAGAAGTGGAAGCTACATAACCTATGGAGGGGTAA
gi|529678489|gb|KF024724.1|      GCGTCACATTCTACGGTGTGAAACTCGAATAC-TCACCTACATAACCTATGGAGGGGTAA
gi|339752859|gb|JN020140.1|      GCGTCACATTCTACGG-GTGAAAATCAAAAGTCGAAGCTACATAACCTATGGAGGGGTAA
gi|190610591|gb|EU744252.1|      GCGTCACATTCTACGG-GTGAAACGCGAAAGTGTCGGCTACATAACCTATGGAGGGGTAA
gi|344055438|gb|JN572689.1|      GCGTCACATTCTACGG-GTGAAACGCGAAAGTGTCGGCTACATAACCTATGGAGGGGTAA
gi|339783485|gb|JF937099.1|      GCGTCACATTCTACGG-GTGAAACGCGAAAGTGTCGGCTACATAACCTATGGAGGGGTAA
gi|390098594|gb|JQ809703.1|      GCGTCACATTCTACGG-GTGAAACGCGAAAGTGTCGGCTACATAACCTATGGAGGGGTAA
gi|529680110|gb|KF416340.1|      GCGCCACATTCTACGG-GTGAAACGCGAAAGTGTCGGGTTTCTCTACTATGGAGGGGTAA
gi|40769313|gb|AY500152.1|       GCGTCACATTCTACGG-GTGAAACGCGAAAGTGTCGGGTTTCTCTACTATGGAGGGGTAA
gi|190610226|gb|EU744248.1|      GCGTCACATTCTACGG-GTGAAACGCGAAAGTGTCGGGTTTCTCTACTATGGAGGGGTAA
gi|601130781|gb|KJ194585.1|      GCGTCACATTCTACGG-GTGAAACGCGAAAGTGTCGGGTTTCTCTACTATGGAGGGGTAA
gi|339751863|gb|JF957057.1|      GCGTCACATTCTACGG-GTGAAACGCGAAAGTGTCGGGTTTCTCTACTATGGAGGGGTAA
gi|746947082|gb|KP027205.1|      GCGTCACATTCTATGG-GTGAAACGCAAAAGTGGCGGGTTCCTTACCTATGGAGGGGTAA
gi|636483546|gb|KJ690250.1|      GCGTCACATTCTATGG-GTGAAACGCAAAAGTGGCGGGTTCCTTACCTATGGAGGGGTAA
gi|339784012|gb|JF937103.1|      GCGTCACATTCTACGG-GTGAAACGCAAAAGTGGCGGGTTCCTTACCTATGGAGGGGTAA
gi|354998607|gb|JN699016.1|      GCGTCACATTCTACGG-GTGAAACGCGAAAGTGGAAGGTTCCTTACCTATGGAGGGGTAA
gi|354996950|gb|JN699000.1|      GCGTCACATTCTACGG-GTGAAACGCAAAAGTGGAAGGTTCCTTACCTATGGAGGGGTAA
gi|347450411|gb|JN687951.1|      GCGTCACATTCTACGG-GTGAAACGCAAAAGTGGAAGGTTCCTTACCTATGGAGGGGTAA
gi|560221600|gb|KF560331.1|      GCGTCACATTCTACGG-GTGAAACGCGAAAGTGGAAGGTTCCTTACCTATGGAGGGGTAA
gi|339753554|gb|JN153085.1|      GCGTCACATTCTACGG-GTGAAACGCGAAAGTGGAAGGTTCCTTACCTATGGAGGGGTAA
gi|339784595|gb|JF937108.1|      GCGTCACATTCTACGG-GTGAAACGCAAAAGTGGAAGGTTCCTTACCTATGGAGGGGTAA
gi|347450202|gb|JN660814.1|      GCGTCACATTCTACGG-GTGAAACGCAAAAGTGGAAGGTTCCTTACCTATGGAGGGGTAA
gi|735999856|gb|KP027204.1|      GCGTCACATTCTACGG-GTGAAACGCAAAAGTGGAAGGTTCCTTACCTATGGAGGGGTAA
gi|530339880|gb|KF024726.1|      GCGTCACATTCTACGG-GTGAAACGCAAAAGTGGAAGGTTCCTTACCTATGGAGGGGTAA
gi|282721277|gb|GU247132.1|      GCGTCACATTCTACGG-GTGAAACGCAAAAGTGGAAGGTTCCTTACCTATGGAGGGGTAA
gi|40769414|gb|AY500153.1|       GCGTCACATTCTACGG-GTGAAACGCAAAAGTGGAAGGTTCCTTACCTATGGAGGGGTAA
                                 *   ****** *         **  *  *         *   *   **************

gi|197312546|gb|EU826470.1|      GGGAGCGAG
gi|339784791|gb|JF937110.1|      GGGAGCGAG
gi|12583995|gb|AF271693.1|       GGGAGCGAG
gi|339783583|gb|JF937100.1|      GGGAGCGAG
gi|529678489|gb|KF024724.1|      GGGAGCGAG
gi|339752859|gb|JN020140.1|      GGGAGCGAG
gi|190610591|gb|EU744252.1|      GGGAGCGAG
gi|344055438|gb|JN572689.1|      GGGAGCGAG
gi|339783485|gb|JF937099.1|      GGGAGCGAG
gi|390098594|gb|JQ809703.1|      GGGAGCGAG
gi|529680110|gb|KF416340.1|      GGGAGCGAG
gi|40769313|gb|AY500152.1|       GGGAGCGAG
gi|190610226|gb|EU744248.1|      GGGAGCGAG
gi|601130781|gb|KJ194585.1|      GGGAGCGAG
gi|339751863|gb|JF957057.1|      GGGAGCGAG
gi|746947082|gb|KP027205.1|      GGGAGCGAG
gi|636483546|gb|KJ690250.1|      GGGAGCGAG
gi|339784012|gb|JF937103.1|      GGGAGCGAG
gi|354998607|gb|JN699016.1|      GGGAGCGAG
gi|354996950|gb|JN699000.1|      GGGAGCGAG
gi|347450411|gb|JN687951.1|      GGGAGCGAG
gi|560221600|gb|KF560331.1|      GGGAGCGAG
gi|339753554|gb|JN153085.1|      GGGAGCGAG
gi|339784595|gb|JF937108.1|      GGGAGCGAG
gi|347450202|gb|JN660814.1|      GGGAGCGAG
gi|735999856|gb|KP027204.1|      GGGAGCGAG
gi|530339880|gb|KF024726.1|      GGGAGCGAG
gi|282721277|gb|GU247132.1|      GGGAGCGAG
gi|40769414|gb|AY500153.1|       GGGAGCGAG
                                 *********

---------------
Glapless alignments                        

CLUSTAL O(1.2.1) and Alpha multiple sequence alignment


gi|40769313|gb|AY500152.1|       CCCTGAGAGCCCCGTAGACGGACGAACGGTGCGGATCGATAGATGGCACCGGAGACAAGC
gi|339753554|gb|JN153085.1|      CCCTGAGAGCCCCGTAGACGGACGAACGGTGCGGATCGGTAGACAGCACCGGAGACAAGC
gi|746947082|gb|KP027205.1|      CCCTGAGAGCCCCGTAGACGGACGAACGGTGCGGATCGATAGACAGCACCGGAGACAAGC
gi|12583995|gb|AF271693.1|       CCCTGAGAGCCCCGTAGACGGACGAACGGTGCGGATCGGTAGACAGCGCCGGAGACAAGC
gi|197312546|gb|EU826470.1|      CCCTGAGAGCCCCGTAGACGGACGAACGGTGTGGATCGATAGACAGCGCCGGTGACAAGC
gi|40769414|gb|AY500153.1|       CCCTGAGAGCCCCGTAGACGGACGAACGGTGCGGATCGATAGACAGCACCGGAGACAAGC
gi|190610591|gb|EU744252.1|      CCCTGAGAGCCCCGTAGACGGACGAACGGTGCGGATCGATAGATGGCACCGGAGACAAGC
gi|636483546|gb|KJ690250.1|      CCCTGAGAGCCCCGTAGACGGACGAACGGTGCGGATCGATAGACAGCACCGGAGACAAGC
gi|354996950|gb|JN699000.1|      CCCTGAGAGCCCCGTAGACGGACGAACGGTGCGGATCGATAGATGGCACCGGAGACAAGC
gi|190610226|gb|EU744248.1|      CCCTGAGAGCCCCGTAGACGGACGAACGGTGCGGATCGATAGATGGCACCGGAGACAAGC
gi|339783583|gb|JF937100.1|      CCCTGAGAGCCCCGTAGACGGACGAGCGGTGCGGATCGATAGATGGCACCGGAGACAAGC
gi|339784012|gb|JF937103.1|      CCCTGAGAGCCCCGTAGACGGACGAACGGTGCGGATCGATAGATGGCACCGGAGACAAGC
gi|347450411|gb|JN687951.1|      CCCTGAGAGCCCCGTAGACGGACGAACGGTGCGGATCGATAGATGGCACCGGAGACAAGC
gi|354998607|gb|JN699016.1|      CCCTGAGAGCCTCGTAGACGGACGAACGGTGCGGATCGATAGATGGCACCGGAGACAAGC
gi|339752859|gb|JN020140.1|      CCCTGAGAGCCCCGTAGACGGACGAACGGTGCGGATCGGTAGACAGCACCGGGGACAAGC
gi|339784791|gb|JF937110.1|      CCCTGAGAGCCCCGTAGACGGACGAACGGTGCGGATCGATAGATAGCACCGGAGACAAGC
gi|339784595|gb|JF937108.1|      CCCTGAGAGCCCCGTAGACGGACGAACGGTGCGGATCGATAGACAGCACCGGAGACAAGC
gi|344055438|gb|JN572689.1|      CCCTGAGAGCCCCGTAGACGGACGAACGGTGCGGATCGATAGATGGCACCGGAGACAAGC
gi|347450202|gb|JN660814.1|      CCCTGAGAGCCCCGTAGACGGACGAACGGTGCGGATCGATAGACAGCACCGGAGACAAGC
gi|601130781|gb|KJ194585.1|      CCCTGAGAGCCCCGTAGACGGACGAACGGTGCGGATCGATAGATGGCACCGGAGACAAGC
gi|529678489|gb|KF024724.1|      CCCTGAGAGCCCCGTAGACGGACGAACGGTGCGGATCGATAGACAGCACCGGTGACAAGC
gi|339751863|gb|JF957057.1|      CCCTGAGAGCCCCGTAGACGGACGAACGGTGCGGATCGATAGATGGCACCGGAGACAAGC
gi|529680110|gb|KF416340.1|      CCCTGAGAGCCCCGTAGACGGACGAACGGTGCGGATCGATAGACAGCACCGGAGACAAGC
gi|560221600|gb|KF560331.1|      CCCTGAGAGCCCCGTAGACGGACGAACGGTGCGGATCGATAGATGGCACCGGAGACAAGC
gi|339783485|gb|JF937099.1|      CCCTGAGAGCCCCGTAGACGGACGAACGGTGCGGATCGATAGATGGCACCGGAGACAAGC
gi|735999856|gb|KP027204.1|      CCCTGAGAGCCCCGTAGACGGACGAACGGTGCGGATCGATAGACAGCACCGGAGACAAGC
gi|390098594|gb|JQ809703.1|      CCCTGAGAGCCCCGTAGACGGACGAACGGTGCGGATCGATAGATGGCACCGGAGACAAGC
gi|530339880|gb|KF024726.1|      CCCTGAGAGCCCCGTAGACGGACGAACGGTGCGGATCGATAGACAGCACCGGAGACAAGC
gi|282721277|gb|GU247132.1|      CCCTGAGAGCCCCGTAGACGGACGAACGGTGCGGATCGATAGACAGCACCGGAGACAAGC
                                 *********** ************* ***** ****** ****  ** **** *******

gi|40769313|gb|AY500152.1|       GAAGACGGCCGCAGAGCCGTCGCCGGCTGACGCCCGCGTAGGAAGATATTCGTGTGAAGT
gi|339753554|gb|JN153085.1|      GAAGACGGCCGCAGAGCCGTCGCCGGCTGACGCCCGCGTAGGAAGATATTCGTGTGAAGT
gi|746947082|gb|KP027205.1|      GAAGACGGCCGCAGAGACGTCGCCGGCTGACGCCCGCGTAGGAAGATATTCGTGTGAAGT
gi|12583995|gb|AF271693.1|       GAAGACGGCCGCAGAGCCGTCGCCGGCTGACGCCCGCGTAGGAAGATATTCGTGTGAAGT
gi|197312546|gb|EU826470.1|      GAAGACGGCCGCAGAGCCGTCGCCGGCTGACGCCCGCGTAGGAAGATATTCGTGTGAACT
gi|40769414|gb|AY500153.1|       GAAGACGGCCGCAGAGCCGTCGCCGGCTGACGCCCGCGTAGGAAGATATTCATGTGAAGT
gi|190610591|gb|EU744252.1|      GAAGACGGCCGCAGAGCCGTCGCCGGCTGACGCCCGCGTAGGAAGATATTCGTGTGAAGT
gi|636483546|gb|KJ690250.1|      GAAGACGGCCGCAGAGCCGTCGCCGGCTGACGTCCGCGTAGGAAGATATTCGTGTGAAGT
gi|354996950|gb|JN699000.1|      GAAGACGGCCGCAGAGCCGTCGCCGGCTGACGCCCGCGTAGGAAGATATTCGTGTGAAGT
gi|190610226|gb|EU744248.1|      GAAGACGGCCGCAGAGCCGTCGCCGGCTGACGCCCGCGTAGGAAGATATTCGTGTGAAGT
gi|339783583|gb|JF937100.1|      GAAGACGGCCGCAGAGCCGTCGCCGGCTGACGCCCGCGTAGGAAGATATTCGTGTGAAGT
gi|339784012|gb|JF937103.1|      GAAGACGGCCGCAGAGCCGTCGCCGGCTGACGCCCGCGTAGAAAGATATTCGTGTGAAGT
gi|347450411|gb|JN687951.1|      GAAGACGGCCGCAGAGCCGTCGCCGGCTGACGCCCGCGTAGGAAGATATTCGTGTGAAGT
gi|354998607|gb|JN699016.1|      GAAGACGGCCGCAGAGCCGTCGCCGGCTGACGCCCGCGTAGGAAGATATTCGTGTGAAGT
gi|339752859|gb|JN020140.1|      GAAGACGGCCGCAGAGCCGTCGCCGGCTGACGCCCGCGTAGGAAGATATTCGTGTGAAGT
gi|339784791|gb|JF937110.1|      GAAGACGGCCGCAGAGCCGTCGCCGGCTGACGCCCGCGTAGGAAGATATTCGTGTGAACT
gi|339784595|gb|JF937108.1|      GAAGACGGCCGCAGAGCCGTCGCCGGCTGACGCCCGCGTAGGAAGATATTCGTGTGAAGT
gi|344055438|gb|JN572689.1|      GAAGACGGCCGCAGAGCCGTCGCCGGCTGACGCCCGCGTAGGAAGATATTCGTGTGAAGT
gi|347450202|gb|JN660814.1|      GAAGACGGCCGCAGAGCCGTCGCCGGCTGACGCCCGCGTAGGAAGATATTCGTGTGAAGT
gi|601130781|gb|KJ194585.1|      GAAGACGGCCGCAGAGCCGTCGCCGGCTGACGCCCGCGTAGGAAGATATTCGTGTGAAGT
gi|529678489|gb|KF024724.1|      GAAGACGGCCGCAGAGCCGTCGCCGGCTGACGCCCGCGTAGGAAGATATTCGTGTGAAGT
gi|339751863|gb|JF957057.1|      GAAGACGGCCGCAGAGCCGTCGCCGGCTGACGCCCGCGTAGAAAGATATTCGTGTGAAGT
gi|529680110|gb|KF416340.1|      GAAGACGGCCGCAGAGCCGTCGCCGGCTGACGCCCGCGTAGGAAGATATTCGTGTGAAGT
gi|560221600|gb|KF560331.1|      GAAGACGGCCGCAGAGCCGTCGCCGGCTGACGCCCGCGTAGGAAGATATTCGTGTGAAGT
gi|339783485|gb|JF937099.1|      GAAGACGGCCGCAGAGCCGTCGCCGGCTGACGCCCGCGTAGGAAGATATTCGTGTGAAGT
gi|735999856|gb|KP027204.1|      GAAGACGGCCGCAGAGCCGTCGCCGGCTGACGCCCGCGTAGGAAGATATTCGTGTGAAGT
gi|390098594|gb|JQ809703.1|      GAAGACGGCCGCAGAGCCGTCGCCGGCTGACGCCCGCGTAGGAAGATATTCGTGTGAAGT
gi|530339880|gb|KF024726.1|      GAAGACGGCCGCAGAGCCGTCGCCGGCTGACGCCCGCGTAGGAAGATATTCGTGTGAAGT
gi|282721277|gb|GU247132.1|      GAAGACGGCCGCAGAGCCGTCGCCGGCTGACGCCCGCGTAGGAAGATATTCGTGTGAAGT
                                 **************** *************** ******** ********* ****** *

gi|40769313|gb|AY500152.1|       GCGTCACATTCTACGGGTGAAACGCGAAAGTGTCGGGTTTCTCTACTATGGAGGGGTAAG
gi|339753554|gb|JN153085.1|      GCGTCACATTCTACGGGTGAAACGCGAAAGTGGAAGGTTCCTTACCTATGGAGGGGTAAG
gi|746947082|gb|KP027205.1|      GCGTCACATTCTATGGGTGAAACGCAAAAGTGGCGGGTTCCTTACCTATGGAGGGGTAAG
gi|12583995|gb|AF271693.1|       GCATCACATTCTACGGTCAAAACTCAGAAGTGGAAGCTACATAACCTATGGAGGGGTAAG
gi|197312546|gb|EU826470.1|      GTGTCACATTATCCCTTCTGAACACGAAAGTAGAAGGTTTCTCTACTATGGAGGGGTAAG
gi|40769414|gb|AY500153.1|       GCGTCACATTCTACGGGTGAAACGCAAAAGTGGAAGGTTCCTTACCTATGGAGGGGTAAG
gi|190610591|gb|EU744252.1|      GCGTCACATTCTACGGGTGAAACGCGAAAGTGTCGGCTACATAACCTATGGAGGGGTAAG
gi|636483546|gb|KJ690250.1|      GCGTCACATTCTATGGGTGAAACGCAAAAGTGGCGGGTTCCTTACCTATGGAGGGGTAAG
gi|354996950|gb|JN699000.1|      GCGTCACATTCTACGGGTGAAACGCAAAAGTGGAAGGTTCCTTACCTATGGAGGGGTAAG
gi|190610226|gb|EU744248.1|      GCGTCACATTCTACGGGTGAAACGCGAAAGTGTCGGGTTTCTCTACTATGGAGGGGTAAG
gi|339783583|gb|JF937100.1|      GCGTCACATTCTACGGTCAAAACTCAGAAGTGGAAGCTACATAACCTATGGAGGGGTAAG
gi|339784012|gb|JF937103.1|      GCGTCACATTCTACGGGTGAAACGCAAAAGTGGCGGGTTCCTTACCTATGGAGGGGTAAG
gi|347450411|gb|JN687951.1|      GCGTCACATTCTACGGGTGAAACGCAAAAGTGGAAGGTTCCTTACCTATGGAGGGGTAAG
gi|354998607|gb|JN699016.1|      GCGTCACATTCTACGGGTGAAACGCGAAAGTGGAAGGTTCCTTACCTATGGAGGGGTAAG
gi|339752859|gb|JN020140.1|      GCGTCACATTCTACGGGTGAAAATCAAAAGTCGAAGCTACATAACCTATGGAGGGGTAAG
gi|339784791|gb|JF937110.1|      GCATCACATTATTCCTTCTGAACACGAAAGTAGAAGGTTTCTCTACTATGGAGGGGTAAG
gi|339784595|gb|JF937108.1|      GCGTCACATTCTACGGGTGAAACGCAAAAGTGGAAGGTTCCTTACCTATGGAGGGGTAAG
gi|344055438|gb|JN572689.1|      GCGTCACATTCTACGGGTGAAACGCGAAAGTGTCGGCTACATAACCTATGGAGGGGTAAG
gi|347450202|gb|JN660814.1|      GCGTCACATTCTACGGGTGAAACGCAAAAGTGGAAGGTTCCTTACCTATGGAGGGGTAAG
gi|601130781|gb|KJ194585.1|      GCGTCACATTCTACGGGTGAAACGCGAAAGTGTCGGGTTTCTCTACTATGGAGGGGTAAG
gi|529678489|gb|KF024724.1|      GCGTCACATTCTACGGTGTGAAACTCGAATACTCACCTACATAACCTATGGAGGGGTAAG
gi|339751863|gb|JF957057.1|      GCGTCACATTCTACGGGTGAAACGCGAAAGTGTCGGGTTTCTCTACTATGGAGGGGTAAG
gi|529680110|gb|KF416340.1|      GCGCCACATTCTACGGGTGAAACGCGAAAGTGTCGGGTTTCTCTACTATGGAGGGGTAAG
gi|560221600|gb|KF560331.1|      GCGTCACATTCTACGGGTGAAACGCGAAAGTGGAAGGTTCCTTACCTATGGAGGGGTAAG
gi|339783485|gb|JF937099.1|      GCGTCACATTCTACGGGTGAAACGCGAAAGTGTCGGCTACATAACCTATGGAGGGGTAAG
gi|735999856|gb|KP027204.1|      GCGTCACATTCTACGGGTGAAACGCAAAAGTGGAAGGTTCCTTACCTATGGAGGGGTAAG
gi|390098594|gb|JQ809703.1|      GCGTCACATTCTACGGGTGAAACGCGAAAGTGTCGGCTACATAACCTATGGAGGGGTAAG
gi|530339880|gb|KF024726.1|      GCGTCACATTCTACGGGTGAAACGCAAAAGTGGAAGGTTCCTTACCTATGGAGGGGTAAG
gi|282721277|gb|GU247132.1|      GCGTCACATTCTACGGGTGAAACGCAAAAGTGGAAGGTTCCTTACCTATGGAGGGGTAAG
                                 *   ****** *        **     **        *   *   ***************

gi|40769313|gb|AY500152.1|       GGAGCGAG
gi|339753554|gb|JN153085.1|      GGAGCGAG
gi|746947082|gb|KP027205.1|      GGAGCGAG
gi|12583995|gb|AF271693.1|       GGAGCGAG
gi|197312546|gb|EU826470.1|      GGAGCGAG
gi|40769414|gb|AY500153.1|       GGAGCGAG
gi|190610591|gb|EU744252.1|      GGAGCGAG
gi|636483546|gb|KJ690250.1|      GGAGCGAG
gi|354996950|gb|JN699000.1|      GGAGCGAG
gi|190610226|gb|EU744248.1|      GGAGCGAG
gi|339783583|gb|JF937100.1|      GGAGCGAG
gi|339784012|gb|JF937103.1|      GGAGCGAG
gi|347450411|gb|JN687951.1|      GGAGCGAG
gi|354998607|gb|JN699016.1|      GGAGCGAG
gi|339752859|gb|JN020140.1|      GGAGCGAG
gi|339784791|gb|JF937110.1|      GGAGCGAG
gi|339784595|gb|JF937108.1|      GGAGCGAG
gi|344055438|gb|JN572689.1|      GGAGCGAG
gi|347450202|gb|JN660814.1|      GGAGCGAG
gi|601130781|gb|KJ194585.1|      GGAGCGAG
gi|529678489|gb|KF024724.1|      GGAGCGAG
gi|339751863|gb|JF957057.1|      GGAGCGAG
gi|529680110|gb|KF416340.1|      GGAGCGAG
gi|560221600|gb|KF560331.1|      GGAGCGAG
gi|339783485|gb|JF937099.1|      GGAGCGAG
gi|735999856|gb|KP027204.1|      GGAGCGAG
gi|390098594|gb|JQ809703.1|      GGAGCGAG
gi|530339880|gb|KF024726.1|      GGAGCGAG
gi|282721277|gb|GU247132.1|      GGAGCGAG
                                 ********
