# Supplementary material for: Aligning the unalignable: bacteriophage whole genome alignments
Source: BMC Bioinformatics. 2016 Jan 13;17:30. doi: 10.1186/s12859-015-0869-5 (PMC4711071; doi:10.1186/s12859-015-0869-5)
Supplement: Additional file 1 — Regions in which gapless alignments predicted by Alpha are contested by Clustal Omega, T-Coffee or Muscle. (ZIP 32 kb) [file 12859_2015_869_MOESM1_ESM.zip › Region7_85[23847-24292]_Staph6]

Region: 85[23847-24292] (Staph6 85n[25364-25809])

Gapped nucleotide alignements: 1 alignment by Muscle

---------------
Reference sequences

>gb|AY954953.1|:23847-24292 Bacteriophage 85, complete genome
GGGTGATTTTTATGGAAGGTAATTTTAAAAATGTAAAGAAGCTTATTTACGAAGGCGAAGAATATACAAA
AGTATATGCTGGAAATATCCAAGTATGGAAAAAGCCTTCATCTTTTGTAATAAAACCCTTACCTAAAAAT
AAATATCCGGATAGCATAGAAGATTCAACAGCAAAATGGACAATAAACGGAGTTGAACCTAATAAAAGTT
ATCAGGTGACAATAGAAAATGTACGTAGCGGTATAATGAGGGTTTCGCAAACTAATTTAGGGTCAAGTGA
ATTAGGAATATCAGGAGTCAATAGCGGAGTTGCAAGTAAAAATATCAACTTTAGTAATCCTTCAGGGATG
TTGTACGTCACTATAAGTGATGTTTATTCAGGATCTCCGACATTGACCATTGAATAATTTTAAACGACTA
ATTTTTTAGTCGTTTTTTATTTTGGA

>gi|62086034|gb|AY954964.1|:22815-23260 Bacteriophage 29, complete genome
GGGTGATTTTTATGGAAGGTAATTTTAAAAATGTAAAGAAGTTTATTTACGAAGGTGAAGAATATACAAAAGTATATGCT
GGAAATATCCAAGTATGGAAAAAGCCTTCATCTTTTGTAATAAAACCCTTACCTAAAAATAAATATCCGGATAGCATAGA
AGAATCAACAGCAAAATGGACAATAAATGGAGTTGAACCTAATAAAAGTTATCAGGTGACAATAGAAAATGTACGTAGCG
GTATAATGAGGATTTCGCAAACTAATTTAGGGTCAAGTGAATTAGGAATATCAGGAGTCAATAGCGGAGTTGCAAGTAAA
AATATCAACTTTAGTAATCCTTCAGGGACGTTGTATGTCACTATAAGTGATGTTTATTCAGGATCTCCGACATTGACCAT
TGAATAATTTTAAACGACTAATTTTTAGTCGTTTTTTTATTTTGGA

---------------
Gapped alignments                        

MUSCLE (3.8) multiple sequence alignment (2 gaps in the last block)


AY954966.1      GGGTGATTTTTATGGAAGGTAATTTTAAAAATGTAAAGAAGCTTATTTACGAAGGCGAAG
AY954952.1      GGGTGATTTTTATGGAAGGTAATTTTAAAAATGTAAAGAAACTTATTTACGAAGGCGAAG
AY954953.1      GGGTGATTTTTATGGAAGGTAATTTTAAAAATGTAAAGAAGCTTATTTACGAAGGCGAAG
AY954967.1      GGGTGATTTTTATGGAAGGTAATTTTAAAAATGTAAAGAAGTTTATTTACGAAGGTGAAG
AY954964.1      GGGTGATTTTTATGGAAGGTAATTTTAAAAATGTAAAGAAGTTTATTTACGAAGGTGAAG
                ****************************************  ************* ****

AY954966.1      AATATACAAAAGTATATGCTGGAAATATCCAAGTATGGAAAAAGCCTTCGTCTTTTGTAA
AY954952.1      AATATACAAAAGTATATGCTGGAAATATCCAAGTATGGAAAAAGCCTTCATCTTTTGTAA
AY954953.1      AATATACAAAAGTATATGCTGGAAATATCCAAGTATGGAAAAAGCCTTCATCTTTTGTAA
AY954967.1      AATATACAAAAGTATATGCTGGAAATATCCAAGTATGGAAAAAGCCTTCATCTTTTGTAA
AY954964.1      AATATACAAAAGTATATGCTGGAAATATCCAAGTATGGAAAAAGCCTTCATCTTTTGTAA
                ************************************************* **********

AY954966.1      TAAAACCCTTACCTAAAAATAAATATCCGGATAGCATAGAAGAATCAACAGCAAAATGGA
AY954952.1      TAAAACCCTTACCTAAAAATAAATATCCGGATAGCATAGAAGAATCAACAGCAAAATGGA
AY954953.1      TAAAACCCTTACCTAAAAATAAATATCCGGATAGCATAGAAGATTCAACAGCAAAATGGA
AY954967.1      TAAAACCCTTACCTAAAAATAAATATCCGGATAGCATAGAAGAATCAACAGCAAAATGGA
AY954964.1      TAAAACCCTTACCTAAAAATAAATATCCGGATAGCATAGAAGAATCAACAGCAAAATGGA
                ******************************************* ****************

AY954966.1      CAATAAATGGAGTTGAACCTAATAAAAGTTATCAGGTGACAATAGAAAATGTACGTAGCG
AY954952.1      CAATAAATGGAGTTGAACCTAATAAAAGTTATCAGGTGACAATAGAAAATGTACGTAGCG
AY954953.1      CAATAAACGGAGTTGAACCTAATAAAAGTTATCAGGTGACAATAGAAAATGTACGTAGCG
AY954967.1      CAATAAATGGAGTTGAACCCAATAAAAGTTATCAGGTGACAATAGAAAATGTACGTAGCG
AY954964.1      CAATAAATGGAGTTGAACCTAATAAAAGTTATCAGGTGACAATAGAAAATGTACGTAGCG
                ******* *********** ****************************************

AY954966.1      GTATAATGAGGGTTTCGCAAACTAATTTAGGTTCAAGTGATTTAGGAATATCAGGAGTCA
AY954952.1      GTATAATGAGGGTTTCGCAAACTAATTTAGGTTCAAGTGATTTAGGAATATCAGGAGTCA
AY954953.1      GTATAATGAGGGTTTCGCAAACTAATTTAGGGTCAAGTGAATTAGGAATATCAGGAGTCA
AY954967.1      GTATAATGAGGATTTCGCAAACTAATTTAGGGTCAAGTGATTTAGGAATATCAGGAGTCA
AY954964.1      GTATAATGAGGATTTCGCAAACTAATTTAGGGTCAAGTGAATTAGGAATATCAGGAGTCA
                *********** ******************* ******** *******************

AY954966.1      ATAGCGGAGTTGCAAGTAAAAATATCAACTTTAGTAATCCTTCAGGGATGTTGTATGTCA
AY954952.1      ATAGCGGAGTTGCAAGTAAAAATATCAACTTTAGTAATCCTTCAGGGATGTTGTATGTCA
AY954953.1      ATAGCGGAGTTGCAAGTAAAAATATCAACTTTAGTAATCCTTCAGGGATGTTGTACGTCA
AY954967.1      ATAGCGGAGTGGCAAGTAAAAACATCAACTTTAGTAATCCTTCAGGGATATTGTATGTCA
AY954964.1      ATAGCGGAGTTGCAAGTAAAAATATCAACTTTAGTAATCCTTCAGGGACGTTGTATGTCA
                ********** *********** *************************  ***** ****

AY954966.1      CTATAAGTGATGTTTATTCAGGATCTCCGACATTGACCATTGAATAATTTTAAACGACTA
AY954952.1      CTATAAGTGATGTTTATTCAGGATCTCCGACATTGACCATTGAATAATTTTAAACGACTA
AY954953.1      CTATAAGTGATGTTTATTCAGGATCTCCGACATTGACCATTGAATAATTTTAAACGACTA
AY954967.1      CTATAAGTGATGTTTATTCAGGATCTCCAACATTGACCATTGAATAATTTTAAACGACTA
AY954964.1      CTATAAGTGATGTTTATTCAGGATCTCCGACATTGACCATTGAATAATTTTAAACGACTA
                **************************** *******************************

AY954966.1      A-TTTTTAGTCGTTTTTTTATTTTGGA
AY954952.1      A-TTTTTAGTCGTTTTTTTATTTTGGA
AY954953.1      ATTTTTTAGTCG-TTTTTTATTTTGGA
AY954967.1      A-TTTTTAGTCGTTTTTTTATTTTGGA
AY954964.1      A-TTTTTAGTCGTTTTTTTATTTTGGA
                * ********** **************
