# Supplementary material for: Aligning the unalignable: bacteriophage whole genome alignments
Source: BMC Bioinformatics. 2016 Jan 13;17:30. doi: 10.1186/s12859-015-0869-5 (PMC4711071; doi:10.1186/s12859-015-0869-5)
Supplement: Additional file 1 — Regions in which gapless alignments predicted by Alpha are contested by Clustal Omega, T-Coffee or Muscle. (ZIP 32 kb) [file 12859_2015_869_MOESM1_ESM.zip › Region8_85[35337-35536]_Staph6]

Region: 85[35337-35536] (Staph6 85n[36854-37053])
 
Gapped nucleotide alignements: 2 by T-COFFEE and Muscle

---------------
Reference sequences

>gb|AY954953.1|:35337-35536 Bacteriophage 85, complete genome
GAGGTCGCTATGAATCAGACTGTAACTTATATCATCCGTCATAGGGATATGCCAATTTATATAACTAACA
AACCAACTGATAACAATTCAGATGTTAGTTACTCCACAAATAGAAATAGAGCTAGGGAGTTTAACGGTAT
GGAAGAAGCGAGTATCAATATGGATTATCACAAAGCAATCAAGAAAACAGTGACAGAAAC

>gi|62086034|gb|AY954964.1|:33778-33977 Bacteriophage 29, complete genome
GAGGTCGCTATGAAGCAGACTGTAACTTATCTAATCAAGCATAAAGATGAAAATCTATTTATTACAAACCGACCAACCGA
AGTGAACGATACAGTGAAGTATTCAACTGATATGCGAGACGCAAGAGAATTCGACGGACTAGACAAAACTGTTATTGATA
TGTCTAAGCACAAAGCAATCAAGAAAACAGTGACAGAAAC

---------------
tblastx results

Score	Expect	Identities	Positives	Gaps Frame
96.7 bits(208)	5e-26	39/66(59%)	52/66(78%)	0/66(0%) +1/+1

Query  1    EVAMNQTVTYIIRHRDMPIYITNKPTDNNSDVSYSTNRNRAREFNGMEEASINMDYHKAI  180
            EVAM QTVTY+I+H+D  ++ITN+PT+ N  V YST+   AREF+G+++  I+M  HKAI
Sbjct  1    EVAMKQTVTYLIKHKDENLFITNRPTEVNDTVKYSTDMRDAREFDGLDKTVIDMSKHKAI  180

Query  181  KKTVTE  198
            KKTVTE
Sbjct  181  KKTVTE  198


Query length: 200
Annotation in range 10-198 (94 %)

>gi|66394927:1-63 ORF073 [Staphylococcus phage 85]
MNQTVTYIIRHRDMPIYITNKPTDNNSDVSYSTNRNRAREFNGMEEASINMDYHKAIKKTVTE

---------------
Gapped alignments                        


T-COFFEE multiple sequence alignment (4 gaps)

AY954953.1      GAGGTCGCTATGAATCAGACTGTAACTTATATCATCCGTCATAGGGATAT
AY954966.1      GAGGTCGCTATGAAGCAGACTGTAACTTATATCATTCGTCATAGGGATAT
AY954964.1      GAGGTCGCTATGAAGCAGACTGTAACTTATCTAATCAAGCATAAAGAT--
AY954952.1      GAGGTCACTATGAAGCAGACTGTAACTTATCTAATCAAGCATAAAGAT--
                ****** ******* *************** * **    ****  ***  

AY954953.1      GCCAATTTAT--ATAACTAACAAACCAACTGAT---AACAATTCAGATGT
AY954966.1      GCCAATTTAT--ATAACTAACAAACCAACTGAT---AACAATTCAGATAT
AY954964.1      GAAAATCTATTTATTACAAACCGACCAACCGAAGTGAACGATACAG---T
AY954952.1      GAAAATCTATTTATTACAAACCGACCAACCGAAGTGAACGACACAG---T
                *  *** ***  ** ** ***  ****** **    *** *  ***   *

AY954953.1      TAGTTACTCCACAAATAGAAATAGAGCTAGGGAGTTTAACGGTATGGAAG
AY954966.1      TAGTTACTCCACAAATAAAAATAGAGCTAGGGAGTTTAACGGTATGGAAG
AY954964.1      GAAGTATTCAACTGATATGCGAGACGCAAGAGAATTCGACGGACTAGACA
AY954952.1      GAAGTATTCAACTGATATGCGAGACGCAAGAGAATTCGACGGACTAGACA
                 *  ** ** **  ***        ** ** ** **  ****  * **  

AY954953.1      AAGCGAGTATCAATATGGATTATCACAAAGCAATCAAGAAAACAGTGACA
AY954966.1      AAGCGAGTATCAATATGGATTATCACAAAGCAATCAAGAAAACAGTGACA
AY954964.1      AAACTGTTATTGATATGTCTAAGCACAAAGCAATCAAGAAAACAGTGACA
AY954952.1      AAACTGTTATTGATATGTCTAAGCACAAAGCAATCAAGAAAACAGTGACA
                ** *   ***  *****  * * ***************************

AY954953.1      GAAAC
AY954966.1      GAAAC
AY954964.1      GAAAC
AY954952.1      GAAAC
                *****

MUSCLE (3.8) multiple sequence alignment (4 gaps)


AY954964.1      GAGGTCGCTATGAAGCAGACTGTAACTTATCTAATCAAGCATAAAG--ATGAAAATCTAT
AY954952.1      GAGGTCACTATGAAGCAGACTGTAACTTATCTAATCAAGCATAAAG--ATGAAAATCTAT
AY954953.1      GAGGTCGCTATGAATCAGACTGTAACTTATATCATCCGTCATAGGGATATGCCAATTTA-
AY954966.1      GAGGTCGCTATGAAGCAGACTGTAACTTATATCATTCGTCATAGGGATATGCCAATTTA-
                ****** ******* *************** * **    ****  *  ***  *** ** 

AY954964.1      TTATTACAAACCGACCAACCGAAGTGAACGATACAG---TGAAGTATTCAACTGATATGC
AY954952.1      TTATTACAAACCGACCAACCGAAGTGAACGACACAG---TGAAGTATTCAACTGATATGC
AY954953.1      -TATAACTAACAAACCAACTGA---TAACAATTCAGATGTTAGTTACTCCACAAATAGAA
AY954966.1      -TATAACTAACAAACCAACTGA---TAACAATTCAGATATTAGTTACTCCACAAATAAAA
                 *** ** ***  ****** **    *** *  ***   * *  ** ** **  ***   

AY954964.1      GAGACGCAAGAGAATTCGACGGACTAGACAAAACTGTTATTGATATGTCTAAGCACAAAG
AY954952.1      GAGACGCAAGAGAATTCGACGGACTAGACAAAACTGTTATTGATATGTCTAAGCACAAAG
AY954953.1      ATAGAGCTAGGGAGTTTAACGGTATGGAAGAAGCGAGTATCAATATGGATTATCACAAAG
AY954966.1      ATAGAGCTAGGGAGTTTAACGGTATGGAAGAAGCGAGTATCAATATGGATTATCACAAAG
                     ** ** ** **  ****  * **  ** *   ***  *****  * * *******

AY954964.1      CAATCAAGAAAACAGTGACAGAAAC
AY954952.1      CAATCAAGAAAACAGTGACAGAAAC
AY954953.1      CAATCAAGAAAACAGTGACAGAAAC
AY954966.1      CAATCAAGAAAACAGTGACAGAAAC
                *************************
