# Supplementary material for: Aligning the unalignable: bacteriophage whole genome alignments
Source: BMC Bioinformatics. 2016 Jan 13;17:30. doi: 10.1186/s12859-015-0869-5 (PMC4711071; doi:10.1186/s12859-015-0869-5)
Supplement: Additional file 3 — Detailed comparison of Alpha and Mauve alignments for the four S. aureus phages phiETA3, phiNM2, phiNM1 and B236. (XLSX 83 kb) [file 12859_2015_869_MOESM3_ESM.xlsx]

## Sheet: Feuil1
Alternating grey and white lines correspond to anchors: M (Mauve), MA (Mauve and Alpha), A (Alpha).
m: minimum value of exact matches used by Alpha.
Reasons for validity:
	Short: blocks with less than 100 bp are considered valid
	Cons: Alpha and Mauve agree
	tblastx: the two most distant sequences produce a protein alignment with 0 gaps.
Partial: the bloc is part of an anchor
WARNING: Gap counts, as given by the blast algorithms, are the sum of lenths of the various gaps in the alignment.
When we discuss gaps, we refer to maximal strings of consecutive blanks '-'.
NC_008799 (phiETA3)		Detected						Mauve		Alpha		Both			Mauve		Alpha			(1) Blastx of NC_008799:8596-9129 (phiETA3) produces, in range 8704-9129:
Start	End	by aligner(s)	m	Length	Valid	Reason		All	Valid	All	Valid	Valid		Partial	Ext.	Anc.	Ext.	Anc.		YP001004347:1-142 (phiETA3)	Exp = 5e-100	Id = 142/142(100%)	Gaps = 0/142(0%)
1084	1135	M		52	Yes	Short		52	52	0	0	0		Yes	52					ABF73110:1-141 (phiNM2)	Exp = 2e-31	Id = 58/142(41%)	Gaps = 1/142(0%)
1136	1158	MA	19	23	Yes	Cons.		23	23	23	23	23								ABF73046:1-141 (phiNM1)	Exp = 2e-31	Id = 58/142(41%)	Gaps = 1/142(0%)
2246	2270	A	19	25	Yes	Short		0	0	25	25	0		No				25		AKC04694:1-142 (B236)	Exp = 5e-71	Id = 105/142(74%)	Gaps = 0/142(0%)
5554	5618	M		65	Yes	Short		65	65	0	0	0		Yes	65					Mauve alignment of the corresponding nucleotide sequences has 7 gaps, of lengths 2, 2, 1, 1, 3, 4, and 4.
5619	5623	MA	19	5	Yes	Cons.		5	5	5	5	5
5624	5634	M		11	Yes	Short		11	11	0	0	0		Yes	11					(2) Mauve aligns NC_008799:10484-10705 (phiETA3) with KP893290:10459-10678 (B236).
6187	6218	M		32	Yes	Short		32	32	0	0	0		Yes	32					The best tblastx hit of these two sequences has length 9, with Exp = 0.5, Id = 4/9.
6219	6360	MA	14	142	Yes	Cons.		142	142	142	142	142								In range KP893290:10460-10669, phage B236 is annotated for protein AKC04696:49-118.
6361	6398	M		38	Yes	Short		38	38	0	0	0		Yes	38					In this range, the Mauve alignment has 8 gaps of lengths 1, 2, 3, 1, 3, 2, 2, and 1.
6399	6422	MA	14	24	Yes	Cons.		24	24	24	24	24
6793	7052	MA	15	260	Yes	Cons.		260	260	260	260	260								(3) Blastx of NC_008799:14793-14930 (phiETA3) produces, in range 14794-14928:
7053	7053	M		1	Yes	Short		1	1	0	0	0		Yes	1					YP001004363:25-69 (phiETA3)	Exp = 3e-30	Id = 45/45(100%)	Gaps = 0/45(0%)
8596	9129	M		534	No	Note (1)		534	0	0	0	0		Yes						ABF73127:25-69 (phiNM2)	Exp = 1e-19	Id = 30/45(67%)	Gaps = 0/45(0%)
9130	9365	MA	15	236	Yes	Cons.		236	236	236	236	236								ABF7306:25-69 (phiNM1)	Exp = 1e-19	Id = 30/45(67%)	Gaps = 0/45(0%)
9366	9374	M		9	Yes	Short		9	9	0	0	0		Yes	9					AKC04708:26-69 (B236)	Exp = 9e-14	Id = 24/44(55%)	Gaps = 0/44(0%)
10484	10705	M		222	No	Note (2)		222	0	0	0	0		No						Mauve alignment of the corresponding nucleotide sequences has 3 gaps, of lengths 3, 2, and 1.
11574	11815	MA	15	242	Yes	Cons.		242	242	242	242	242
11816	11816	M		1	Yes	Short		1	1	0	0	0		Yes	1					(4) Mauve aligns NC_008799:16761-16883 (phiETA3) with KP893290:16860-16986 (B236).
12217	12218	A	19	2	Yes	Cons.		0	0	2	2	0		Yes			2			There are no tblastx hits between these two sequences.
12219	12397	MA	19	179	Yes	Cons.		179	179	179	179	179								In range NC_008799:16761-16823, phage phiETA3 is annotated for protein YP001004368:120-140.
12398	12400	A	19	3	Yes	Short		0	0	3	3	0		Yes			3			In this range, the Mauve alignment has 2 gaps of lengths 2 and 1.
12835	12850	M		16	Yes	Short		16	16	0	0	0		Yes	16
12851	13127	MA	15	277	Yes	Cons.		277	277	277	277	277								(5) Mauve aligns NC_008799:30446-30735 (phiETA3) with DQ530360:30388-30677 (phiNM2).
13128	13202	M		75	Yes	Short		75	75	0	0	0		Yes	75					The best tblastx hit of these two sequences has length 13, with Exp = 0.13, Id = 6/13.
13203	13224	M		22	Yes	Short		22	22	0	0	0		Yes	22					In range NC_008799:30447-30734, phage phiETA is annotated for protein YP001004386:134-229.
13225	13457	MA	13	233	Yes	Cons.		233	233	233	233	233								In this range, the Mauve alignment has 4 gaps of lengths 6, 1, 1, and 4.
13458	13462	M		5	Yes	Short		5	5	0	0	0		Yes	5
14318	14319	A	15	2	Yes	Short		0	0	2	2	0		Yes			2			(6) Blastx of NC_008799:31898-32183 (phiETA3) produces, in range 31947-32183:
14320	14542	MA	15	223	Yes	Cons.		223	223	223	223	223								YP_001004387:1-79 (phiETA3)	Exp = 5e-47	Id = 79/79(100%)	Gaps = 0/79(0%)
14543	14555	M		13	Yes	Short		13	13	0	0	0		Yes	13					ABF73151:1-83 (phiNM2)	Exp = 3e-13	Id = 53/83(63%)	Gaps = 4/83(4%)
14723	14742	M		20	Yes	Short		20	20	0	0	0		Yes	20					YP_874004:5-83 (phiNM1)	Exp = 2e-13	Id = 34/79(43%)	Gaps = 4/79(5%)
14743	14792	MA	19	50	Yes	Cons.		50	50	50	50	50								AKC04732:1-79 (B236)	Exp = 5e-44	Id = 74/79(94%)	Gaps = 0/79(0%)
14793	14930	M		138	No	Note (3)		138	0	0	0	0		Yes						Mauve alignment of the corresponding nucleotide sequences has 2 gaps of lengths 6.
15154	15165	M		12	Yes	Short		12	12	0	0	0		Yes	12					Blastx alignments have 1 gap of length 4, in the same place, for phiNM1 and phiNM2.
15166	15277	MA	15	112	Yes	Cons.		112	112	112	112	112
15278	15295	M		18	Yes	Short		18	18	0	0	0		Yes	18					(7) Blastx of NC_008799:36745-37954 (phiETA3) produces, in range 36746-37954:
15298	15299	M		2	Yes	Short		2	2	0	0	0		Yes	2					YP001004392:17-419 (phiETA3)	Exp = 0.0	Id = 403/403(100%)	Gaps = 0/403(0%)
15300	15431	MA	15	132	Yes	Cons.		132	132	132	132	132								YP_874009:17-427 (phiNM2)	Exp = 1e-86	Id = 169/424(40%)	Gaps = 34/424(8%)
15432	15440	M		9	Yes	Short		9	9	0	0	0		Yes	9					YP_874009:17-427 (phiNM1)	Exp = 1e-86	Id = 169/424(40%)	Gaps = 34/424(8%)
16058	16082	M		25	Yes	Short		25	25	0	0	0		Yes	25					AKC04737:17-419 (B236)	Exp = 0.0	Id = 392/403(97%)	Gaps = 0/403(0%)
16083	16235	MA	15	153	Yes	Cons.		153	153	153	153	153								Proteins phiNM1 and phiNM2 are equal.
16236	16236	A	19	1	Yes	Short		0	0	1	1	0		Yes			1			Mauve alignment of the corresponding nucleotide sequences has 28 gaps, of which only 9 have lengths a multiple of 3.
16761	16883	M		123	No	Note (4)		123	0	0	0	0		No						Blastx aligments have 12 gaps, of total length 34.
27225	27557	A	13	333	Yes	tblastx		0	0	333	333	0		No				333
30446	30735	M		290	No	Note (5)		290	0	0	0	0		No
31234	31296	M		63	Yes	Short		63	63	0	0	0		Yes	63
31297	31897	MA	14	601	Yes	Cons.		601	601	601	601	601
31898	32183	M		286	No	Note (6)		286	0	0	0	0		Yes
32184	36047	MA	15	3864	Yes	Cons.		3864	3864	3864	3864	3864
36048	36051	M		4	Yes	Short		4	4	0	0	0		Yes	4
36052	36242	MA	15	191	Yes	Cons.		191	191	191	191	191
36243	36270	M		28	Yes	Short		28	28	0	0	0		Yes	28
36271	36428	MA	15	158	Yes	Cons.		158	158	158	158	158
36429	36465	M		37	Yes	Short		37	37	0	0	0		Yes	37
36466	36744	MA	14	279	Yes	Cons.		279	279	279	279	279
36745	37954	M		1210	No	Note (7)		1210	0	0	0	0		Yes
37955	39535	MA	15	1581	Yes	Cons.		1581	1581	1581	1581	1581
39536	39566	M		31	Yes	Short		31	31	0	0	0		Yes	31
39642	39781	M		140	Yes	tblastx		140	140	0	0	0		Yes	140
39782	39823	MA	15	42	Yes	Cons.		42	42	42	42	42
39824	39829	M		6	Yes	Short		6	6	0	0	0		Yes	6
39830	40237	MA	15	408	Yes	Cons.		408	408	408	408	408
40238	40264	M		27	Yes	Short		27	27	0	0	0		Yes	27
40265	40285	MA	16	21	Yes	Cons.		21	21	21	21	21
40557	40652	M		96	Yes	Short		96	96	0	0	0		No		96
40765	40892	M		128	Yes	tblastx		128	128	0	0	0		No		128
40898	40967	M		70	Yes	Short		70	70	0	0	0		No		70
43047	43059	M		13	Yes	Short		13	13	0	0	0		Yes	13
43060	43088	MA	16	29	Yes	Cons.		29	29	29	29	29
43089	43091	M		3	Yes	Short		3	3	0	0	0		Yes	3
		Total		13706				13340	10537	9831	9831	9465		Total	778	294	8	358
														Average	26.8276	98	2	179
Non-homolog misalign.		635						Invalid	2803
Homolog misaligments		2168
